# Supplementary material for: Phylogenomics of Southern European Taxa in the Ranunculus auricomus Species Complex: The Apple Doesn’t Fall Far from the Tree
Source: Plants (Basel). 2023 Oct 24;12(21):3664. doi: 10.3390/plants12213664 (PMC10650656; doi:10.3390/plants12213664)
Supplement: Supplementary file 1 [file plants-12-03664-s001.zip]

Archive with 3 entries (3 files):
- AppendixS1_2023_Plants_Fi.xlsx
- AppendixS2_2023_Plants_revised.docx
- Figure_S1.png
