# Supplementary material for: Phylogenomics of Southern European Taxa in the Ranunculus auricomus Species Complex: The Apple Doesn’t Fall Far from the Tree
Source: Plants (Basel). 2023 Oct 24;12(21):3664. doi: 10.3390/plants12213664 (PMC10650656; doi:10.3390/plants12213664)
Supplement: Supplementary file 1 [file plants-12-03664-s001.zip › AppendixS1_2023_Plants_Fi.xlsx]

## Sheet: Individuals
Label in Supplement Tables	Label Figures	Individual_ID	Population_ID	Sequence_ID	CollectionNr	Taxon	Collector	Date Collected	Population	Locality	Country	Latitude	Longitude	Altitude	Ploidy	Target Enrichment Data?	Flow Cytometry Data Somatic?	Flow Cytometry Data FCSS?	Herb Voucher
Ranunculus-envalirensis_Du33354S02	Ranunculus-envalirensis_Du33354_02	2	Du-33354	Du-33354-2†	Du-33354-2†	R. envalirensis s.l.	Franz G. Dunkel	06.05.2016			France(FR)	45.5606	2.65694	910	2n	y	y		Du-33354-2
Ranunculus-cassubicifolius_LH40S04	Ranunculus-cassubicifolius_LH40_04	4	LH040	LH040-4	LH040-4	R. cassubicifolius	Ladislav Hodač	03.05.2018			Slovakia (SK)	48.6773	20.1067	387	2n	y	y
Ranunculus-cassubicifolius_LH08S07	Ranunculus-cassubicifolius_LH0807	7	LH008	LH008-7	LH008-7	R. cassubicifolius	Ladislav Hodač	01.05.2017			Austria (AT)	47.9388	14.9448	473	4n	y	y
Ranunculus-cassubicifolius_LH09S03	Ranunculus-cassubicifolius_LH0903	3	LH009	LH009-3	LH009-3	R. cassubicifolius	Ladislav Hodač	01.05.2017			Austria (AT)	47.9248	14.9726	548	4n	y	y
Ranunculus-cassubicifolius_LH006S17	Ranunculus-cassubicifolius_LH00617	17	LH006	LH006-17	LH006-17	R. cassubicifolius	Ladislav Hodač	30.04.2017			Germany (DE)	47.8112	12.5068	539	2n	y	y
Ranunculus-cassubicifolius_LH016S14	Ranunculus-cassubicifolius_LH01614	14	LH016	LH016-14	LH016-14	R. cassubicifolius	Ladislav Hodač	04.05.2017			Slovenia (SI)	46.0108	14.1027	514	2n	y	y
Ranunculus-cassubicifolius_9126S02	Ranunculus-cassubicifolius_9126_02	2	9126	9126-2	9126-2	R. cassubicifolius s.l.	Elvira Hörandl	07.07.1998			Romania (RO)	45.4328	25.5307	1360	2n	y	y
Ranunculus-cassubicifolius_DU013S01	Ranunculus-cassubicifolius_DU013_01	1	Du013	Du013-1	Du013-1	R. cassubicifolius s.l.	Franz G. Dunkel	19.04.2008			Hungary (HU)	48.1141	20.653	230	2n	y	y		Du-21047
Ranunculus-envalirensis_DU018S01	Ranunculus-envalirensis_DU018_01	1	Du018	Du018-1†	Du018-1†	R. envalirensis	Franz G. Dunkel	23.05.2013			Andorra (AD)	42.5913	1.67158	1750	2n	y	y		Du-29983
Ranunculus-envalirensis_Du019	Ranunculus-envalirensis_Du019	Du019†	Du019	Du019†	Du019†	R. envalirensis	Franz G. Dunkel	23.05.2013			France(FR)	42.4733	2.08033	1595	2n	y	y		Du-29988
Ranunculus-flabellifolius_DU021S01	Ranunculus-flabellifolius_DU021_01	Du021-1†	Du021	Du021-1†	Du021-1†	R. flabellifolius	Franz G. Dunkel	21.04.2010			Romania (RO)	45.0494	21.7713	885	2n	y	y		Du-25795
Ranunculus-flabellifolius_DU054S01	Ranunculus-flabellifolius_DU054_01	Du054-1†	Du054	Du054-1†	Du054-1†	R. flabellifolius	Franz G. Dunkel	21.04.2010			Romania (RO)	45.0494	21.7713	885	2n	y	y		Du-25796
Ranunculus-flabellifolius_LH25S01	Ranunculus-flabellifolius_LH25_01	LH025-1†	LH025	LH025-1†	LH025-1†	R. flabellifolius	Ladislav Hodač	10.04.2018			Romania (RO)	45.032	21.7851	811	2n	y	y
Ranunculus-marsicus_LH017S01	Ranunculus-marsicus_LH017_01	LH017-1†	LH017	LH017-1†	LH017-1†	R. marsicus	Ladislav Hodač	26.06.2017			Italy(IT)	41.8454	13.9297	1535	4n	y	y
Ranunculus-marsicus_LH018S02	Ranunculus-marsicus_LH018_02	LH018-2†	LH018	LH018-2†	LH018-2†	R. marsicus	Ladislav Hodač	27.06.2017			Italy(IT)	41.8682	14.0219	1244	4n	y	y
Ranunculus-notabilis_10137S03	Ranunculus-notabilis_10137_03	10137-3†	10137	10137-3†	10137-3†	R. notabilis	Elvira Hörandl	08.05.2011			Austria (AT)	47.0478	16.4325	220	2n	y	y
Ranunculus-notabilis_Hoe5615	Ranunculus-notabilis_Hoe5615	Hoe5615	Hoe5615	Hoe5615	Hoe5615	R. notabilis	Elvira Hörandl	05.05.1994			Austria (AT)	47.0527	16.3841	210	2n	y	y		Hoe5615
Ranunculus-notabilis_DU003S01	Ranunculus-notabilis_DU003_01	Du003-1†	Du003	Du003-1†	Du003-1†	R. notabilis s.l.	Franz G. Dunkel	23.04.2013			Slovenia (SI)	45.4953	14.8039	260	2n	y	y		Du-30441
Ranunculus-notabilis_LH012S08	Ranunculus-notabilis_LH012_08	LH012-8	LH012	LH012-8	LH012-8	R. notabilis s.l.	Ladislav Hodač	03.05.2017			Slovenia (SI)	45.6774	14.8261	469	2n	y	y
Ranunculus-notabilis_2	Ranunculus-notabilis_2	2†	2†	2†	2†	R. notabilis s.l.	Franz G. Dunkel	10.04.2017			Croatia (HR)	45.5189	15.5709	141	2n	y	y		Du-34889
Ranunculus-notabilis_Du35351S15	Ranunculus-notabilis_Du35351_15	15	Du-35351	Du-35351-15	Du-35351-15	R. notabilis s.l.	Franz G. Dunkel	23.04.2018			Croatia (HR)	45.5181	15.6125	117	2n	y	y		Du-35351-15
Ranunculus-notabilis_LH014S03	Ranunculus-notabilis_LH014_03	3	LH014	LH014-3†	LH014-3†	R. notabilis s.l.	Ladislav Hodač	03.05.2017			Slovenia (SI)	45.8495	14.2595	434	2n	y	y
Ranunculus-notabilis_LH015S10	Ranunculus-notabilis_LH015_10	10	LH015	LH015-10	LH015-10	R. notabilis s.l.	Ladislav Hodač	03.05.2017			Slovenia (SI)	45.849	14.2571	436	2n	y	y
Ranunculus-notabilis_LH010S07	Ranunculus-notabilis_LH010_07	7	LH010	LH010-7†	LH010-7†	R. notabilis s.l.	Ladislav Hodač	02.05.2017			Slovenia (SI)	45.8907	15.3709	151	2n	y	y
Ranunculus-notabilis_LH011S01	Ranunculus-notabilis_LH011_01	1	LH011	LH011-1	LH011-1	R. notabilis s.l.	Ladislav Hodač	02.05.2017			Slovenia (SI)	45.8808	15.3365	148	2n	y	y
Ranunculus-notabilis_LH011S14	Ranunculus-notabilis_LH011_14	14	LH011	LH011-14	LH011-14	R. notabilis s.l.	Ladislav Hodač	02.05.2017			Slovenia (SI)	45.8808	15.3365	148	2n	y	y
Ranunculus-notabilis_DU049S01	Ranunculus-notabilis_DU049_01	1	Du049	Du049-1†	Du049-1†	R. notabilis s.l.	Franz G. Dunkel	26.04.2016			Slovenia (SI)	45.9441	14.6531	325	2n	y	y		Du-33266
Ranunculus-notabilis_LH013S03	Ranunculus-notabilis_LH013_03	3	LH013	LH013-3†	LH013-3†	R. notabilis s.l.	Ladislav Hodač	03.05.2017			Slovenia (SI)	45.9455	14.6516	324	2n	y	y
Ranunculus-pygmaeus_LG09	Ranunculus-pygmaeus_LG09	LG09	LG09	LG09	LG09	R. pygmaeus		07.11.2009			Alaska (US)	64.4561	-165.096	2	2n	y	y		LG09-A-47-07
Ranunculus-sceleratus_10426S3	Ranunculus-sceleratus_10426_3	3	10426	10426-3	10426-3	R. sceleratus	Elvira Hörandl	15.04.2018			Germany (DE)	51.5789	10.1458	165	2n	y	y
Ranunculus ×rotundifrons_1110202	Ranunculus ×rotundifrons_11102_02	2	11102	ES15	11102/2	Ranunculus cf. rotundifrons	Elvira Hörandl	2022-05-26	11102	Torremuna (E Jalon de Cameros), hill east of the village	Spain(ES)	42.1948	-2.40103	1230	4n	y	y	n	Hö11102
Ranunculus ×rotundifrons_1110205	Ranunculus ×rotundifrons_11102_05	5	11102	ES16	11102/5	Ranunculus cf. rotundifrons	Elvira Hörandl	2022-05-26	11102	Torremuna (E Jalon de Cameros), hill east of the village	Spain(ES)	43.1948	-1.40103	1230	4n	y	y	n	Hö11102
Ranunculus ×vasconicus_1109702	Ranunculus ×vasconicus_11097_02	2	11097	ES9	11097/2	Ranunculus cf. vasconicus	Elvira Hörandl	2022-05-24	11097	Monterrubio de la Demanda, Rifugio de la Dehesa, Picnic place	Spain(ES)	42.1349	-3.12299	1160	4n	y	y	n	Hö11097
Ranunculus ×vasconicus_1109703	Ranunculus ×vasconicus_11097_03	3	11097	ES10	11097/3	Ranunculus cf. vasconicus	Elvira Hörandl	2022-05-24	11097	Monterrubio de la Demanda, Rifugio de la Dehesa, Picnic place	Spain(ES)	43.1349	-2.12299	1160	4n	y	y	n	Hö11097
Ranunculus-pindicola_Du26708013	Ranunculus-pindicola_Du26708_013	13	Du-26708	11	Du-26708-13	Ranunculus pindicola	Franz G. Dunkel	2011-06-02	Du-26708	Metsovo Milia	Greece(GR)	39.5073	21.1293	1180	4n	y	y
Ranunculus ×alejandrei_1109401	Ranunculus ×alejandrei_11094_01	1	11094	ES3	11094/1	Ranunculus x alejandrei	Elvira Hörandl	2022-05-22	11094	Najera, Castroviejo	Spain(ES)	42.3231	-2.65444	1055	4n	y	y		Hö11094
Ranunculus ×alejandrei_1109403	Ranunculus ×alejandrei_11094_03	3	11094	ES4	11094/3	Ranunculus x alejandrei	Elvira Hörandl	2022-05-22	11094	Najera, Castroviejo	Spain(ES)	43.3231	-1.65444	1055	4n	y	y		Hö11094
Ranunculus ×alejandrei_1109502	Ranunculus ×alejandrei_11095_02	2	11095	ES6	11095/2	Ranunculus x alejandrei	Elvira Hörandl	2022-05-23	11095	Najera, S von Castroviejo	Spain(ES)	42.3125	-2.65694	1155	4n	y	y	n	Hö11095
Ranunculus ×alejandrei_1109505	Ranunculus ×alejandrei_11095_05	5	11095	ES5	11095/5	Ranunculus x alejandrei	Elvira Hörandl	2022-05-23	11095	Najera, S von Castroviejo	Spain(ES)	43.3125	-1.65694	1155	4n	y	y	n	Hö11096
Ranunculus ×alejandrei_1109603	Ranunculus ×alejandrei_11096_03	3	11096	ES8	11096/3	Ranunculus x alejandrei	Elvira Hörandl	2022-05-23	11096	Najera, S von Castroviejo	Spain(ES)	42.3067	-2.65444	1230	4n	y	y	n	Hö11096
Ranunculus ×alejandrei_1109607	Ranunculus ×alejandrei_11096_07	7	11096	ES7	11096/7	Ranunculus x alejandrei	Elvira Hörandl	2022-05-23	11096	Najera, S von Castroviejo	Spain(ES)	43.3067	-1.65444	1230	4n	y	y	n	Hö11096
Ranunculus ×aragonensis_Du3285503	Ranunculus ×aragonensis_Du32855_03	3	Du-32855	1	Du-32855-3	Ranunculus x aragonensis	Franz G. Dunkel	2015-05-27	Du-32855	Sierra de Gudar	Spain(ES)	40.4322	-0.584167	1740		y	n		Du-32855-3
Ranunculus ×baldensis_Du20887015	Ranunculus ×baldensis_Du20887_015	15	Du-20887	1x	Du-20887-15	Ranunculus x baldensis	Franz G. Dunkel	2000-05-24	Du-20887	Monte Baldo, Madonna della neve, tra Malga Pian della Cenere e Maiga Fassole nell impluvio (Val de la Bot) su suolo humido nutrofilo 1100 m	Italy(IT)	45.723	10.886	1100		y	n		Du-20887-15
Ranunculus ×bovioi_Du25388010	Ranunculus ×bovioi_Du25388_010	10	Du-25388	3.1	Du-25388-10	Ranunculus x bovioi	Franz G. Dunkel	2010-05-23	Du-25388		Italy(IT)	45.751	7.296	1540		y	n		Du-25388-10
Ranunculus ×camerinus_1109904	Ranunculus ×camerinus_11099_04	4	11099	ES14	11099/4	Ranunculus x camerinus	Elvira Hörandl	2022-05-24	11099	Monterrubio de la Demanda, Rifugio de la Dehesa, near Picnic place	Spain(ES)	42.1341	-3.12433	1167	4n	y	y	n	Hö11099
Ranunculus ×camerinus_1109906	Ranunculus ×camerinus_11099_06	6	11099	ES13	11099/6	Ranunculus x camerinus	Elvira Hörandl	2022-05-24	11099	Monterrubio de la Demanda, Rifugio de la Dehesa, near Picnic place	Spain(ES)	43.1341	-2.12433	1167	4n	y	y	n	Hö11099
Ranunculus ×camerinus_1110406	Ranunculus ×camerinus_11104_06	6	11104	ES18	11104/6	Ranunculus x camerinus	Elvira Hörandl	2022-05-27	11104	Punta de Nieve above Montenegro de Cameros	Spain(ES)	42.0472	-2.77944	1580	4n	y	y	y	Hö11104
Ranunculus ×camerinus_1110409	Ranunculus ×camerinus_11104_09	9	11104	ES17	11104/9	Ranunculus x camerinus	Elvira Hörandl	2022-05-27	11104	Punta de Nieve above Montenegro de Cameros	Spain(ES)	43.0472	-1.77944	1580	4n	y	y	n	Hö11104
Ranunculus ×camerinus_1110607	Ranunculus ×camerinus_11106_07	7	11106	ES20	11106/7	Ranunculus x camerinus	Elvira Hörandl	2022-05-27	11106	Viniegra de Arriba, picnic place 2.1 km E village	Spain(ES)	42.0947	-2.80806	1320	4n	y	y	n	Hö11106
Ranunculus ×camerinus_1110609	Ranunculus ×camerinus_11106_09	9	11106	ES19	11106/9	Ranunculus x camerinus	Elvira Hörandl	2022-05-27	11106	Viniegra de Arriba, picnic place 2.1 km E village	Spain(ES)	43.0947	-1.80806	1320	4n	y	y	n	Hö11106
Ranunculus ×cantabricus_Du2939402	Ranunculus ×cantabricus_Du29394_02	2	Du-29394	3	Du-29394-2	Ranunculus x cantabricus	Franz G. Dunkel	2013-05-16	Du-29394	Villablino	Spain(ES)	42.8358	-6.18528	1233		y	n		Du-29394-2
Ranunculus ×carlittensis_Du2998602	Ranunculus ×carlittensis_Du29986_02	2	Du-29986	4	Du-29986-2	Ranunculus x carlittensis	Franz G. Dunkel	2013-05-23	Du-29986	Bourg Madame, S Puig Carlit	France(FR)	42.5142	-1.81889	1460		y	n		Du-29986-2
Ranunculus ×gortanii_Du3413703	Ranunculus ×gortanii_Du34137_03	3	Du-34137	3.3	Du-34137-3	Ranunculus x gortanii	Franz G. Dunkel	2016-04-22	Du-34137	Sedico	Italy(IT)	46.0972	12.1278	360		y	n		Du-34137-3
Ranunculus ×gortanii_Du3528108	Ranunculus ×gortanii_Du35281_08	8	Du-35281	4.1	Du-35281-8	Ranunculus x gortanii	Franz G. Dunkel	2018-04-21	Du-35281	Savogna d Isonzo	Italy(IT)	45.895	13.585	200		y	n		Du-35281-8
Ranunculus ×gortanii_CdR3	Ranunculus ×gortanii_CdR_3	3	CdR	IT1	R. gortanii 3 Corno di Rosatto	Ranunculus x gortanii	Francesco Boscutti	2021-06-15	Gortanii Corno di Rosatto	Corno di Rosatto	Italy(IT)	46.0048	13.4073		4n	y	y	y
Ranunculus ×gortanii_BB5	Ranunculus ×gortanii_BB_5	5	BB	IT4	R. gortanii 5 Bosco Baredi DU	Ranunculus x gortanii	Francesco Boscutti	2021-05-23	Gortanii Bosco Baredi	Bosco Baredi	Italy(IT)	45.795	13.1212		4n	y	y	y
Ranunculus ×guarensis_Du29560010	Ranunculus ×guarensis_Du29560_010	10	Du-29560	5	Du-29560-10	Ranunculus x guarensis	Franz G. Dunkel	2010-05-21	Du-29560	Nocito, S Used, Casetas los Fenales	Spain(ES)	42.3256	-0.198056	1448		y	n		Du-29560-10
Ranunculus ×montserrati_2991107	Ranunculus ×montserrati_29911_07	7	Du-29911	8	Du-29911-7	Ranunculus x montserrati	Franz G. Dunkel	19-0513	Du-29911	Guardo	Spain(ES)	42.1519	-4.16111	1273		y	n		Du-29911-7
Ranunculus ×palaeoeuganeus_Du2099804	Ranunculus ×palaeoeuganeus_Du20998_04	4	Du-20998	3.4	Du-20998-4	Ranunculus x palaeoeuganeus	Franz G. Dunkel	2008-04-09	Du-20998	San Giorgio di Nogaro, zw. S. Giorgio und Muzzana etwas W Cellina	Italy(IT)	45.8302	13.1682	10		y	n		Du-20998-4
Ranunculus ×palaeoeuganeus_AD1	Ranunculus ×palaeoeuganeus_AD_1	1	AD	IT6	R. palaeoeuganeus 1 Azzano Decimo	Ranunculus x palaeoeuganeus	Francesco Boscutti	2021-05-23	Palaeoeuganeus Azzano Decimo	Azzano Decimo	Italy(IT)	45.8805	12.7259		3n	y	y	y
Ranunculus ×palaeoeuganeus_Q1	Ranunculus ×palaeoeuganeus_Q_1	1	Q	IT7	R. palaeoeuganeus 1 Qualso	Ranunculus x palaeoeuganeus	Francesco Boscutti	2021-05-18	Palaeoeuganeus Qualso	Qualso	Italy(IT)	46.1933	13.2403	205	4n	y	y	y	GoeBos_001
Ranunculus ×palaeoeuganeus_Q2	Ranunculus ×palaeoeuganeus_Q_2	2	Q	IT2	R. palaeoeuganeus 2 Qualso	Ranunculus x palaeoeuganeus	Francesco Boscutti	2021-05-18	Palaeoeuganeus Qualso	Qualso	Italy(IT)	46.1933	13.2403	205	4n	y	y	n	GoeBos_001
Ranunculus ×pelendenorum_1109803	Ranunculus ×pelendenorum_11098_03	3	11098	ES12	11098/3	Ranunculus x pelendenorum	Elvira Hörandl	2022-05-24	11098	Monterrubio de la Demanda, Rifugio de la Dehesa, Picnic place	Spain(ES)	42.1349	-3.12299	1160	4n	y	y	n	Hö11098
Ranunculus ×poldinii_C1	Ranunculus ×poldinii_C_1	1	C	IT5	R. poldinii 1 Carnons	Ranunculus x poldinii	Francesco Boscutti	2021-05-16	Poldinii Cornons	Carnons	Italy(IT)	45.9823	13.4668		4n	y	y	y
Ranunculus ×poldinii_CB4	Ranunculus ×poldinii_C_4	4	C	IT3	R. poldinii 4 Carnons	Ranunculus x poldinii	Francesco Boscutti	2021-05-16	Poldinii Cornons	Carnons	Italy(IT)	45.9823	13.4668		4n	y	y	y
Ranunculus ×rotundifrons_Du3283202	Ranunculus ×rotundifrons_Du32832_02	2	Du-32832	12	Du-32832-2	Ranunculus x rotundifrons	Franz G. Dunkel	2015-05-26	Du-32832	Bronchales	Spain(ES)	40.4792	-1.58583	1600		y	n		Du-32832-2
Ranunculus ×sennianus_Du2996806	Ranunculus ×sennianus_Du29968_06	6	Du-29968	13	Du-29968-6	Ranunculus x sennianus	Franz G. Dunkel	2013-05-22	Du-29968	Laspaules	Spain(ES)	42.4736	0.604444	1432		y	n		Du-29968-6
Ranunculus ×valdesii_Du292204	Ranunculus ×valdesii_Du2922_04	4	Du-29922	14	Du-29922-4	Ranunculus x valdesii	Franz G. Dunkel	2013-05-20	Du-29922	Rascafria	Spain(ES)	40.9017	-3.87444	1135		y	n		Du-29922-4
Ranunculus ×vasconicus_1109203	Ranunculus ×vasconicus_11092_03	3	11092	ES1	11092/3	Ranunculus x vasconicus	Elvira Hörandl	2022-05-22	11092	Izarra, N Piscina Municipal	Spain(ES)	42.9593	-2.90578	612	4n	y	y	y	Hö11092

## Sheet: Individuals_FCSS_Only
PopulationID	individual_ID	CollectionNr	Taxon	Collector	Date Collected	Population	Locality	Country	Latitude	Longitude	Altitude	Ploidy	Target Enrichment Data?	Flow Cytometry Data Somatic?	Flow Cytometry Data FCSS?	Herb Voucher
Q	3	R. palaeoeuganeus 3 Qualso	Ranunculus x palaeoeuganeus	Francesco Boscutti	2021-05-18	Palaeoeuganeus Qualso	Qualso	Italy(IT)	46.1933	13.2403	205	4n
Q	4	R. palaeoeuganeus 4 Qualso	Ranunculus x palaeoeuganeus	Francesco Boscutti	2021-05-18	Palaeoeuganeus Qualso	Qualso	Italy(IT)	46.1933	13.2403	205	4n
AD	3	R. palaeoeuganeus 3 Azzano Decimo	Ranunculus x palaeoeuganeus	Francesco Boscutti	2021-05-23	Palaeoeuganeus Azzano Decimo	Azzano Decimo	Italy(IT)	45.8805	12.7259		4n
BosBo	1	R. gortanii 1 Bosco Boscat										4n
BosBo	2	R. gortanii 2 Bosco Boscat										4n
BosBo	4	R. gortanii 4 Bosco Boscat										4n
CdR	2	R. gortanii 2 Corno di Rosatto	Ranunculus x gortanii	Francesco Boscutti	2021-06-15	Gortanii Corno di Rosatto	Corno di Rosatto	Italy(IT)	46.0048	13.4073		4n
CdR	5	R. gortanii 5 Corno di Rosatto	Ranunculus x gortanii	Francesco Boscutti	2021-06-15	Gortanii Corno di Rosatto	Corno di Rosatto	Italy(IT)	46.0048	13.4073		4n
BB	1	R. gortanii 1 Bosco Baredi DU	Ranunculus x gortanii	Francesco Boscutti	2021-05-23	Gortanii Bosco Baredi	Bosco Baredi	Italy(IT)	45.795	13.1212		4n
BB	2	R. gortanii 2 Bosco Baredi DU	Ranunculus x gortanii	Francesco Boscutti	2021-05-23	Gortanii Bosco Baredi	Bosco Baredi	Italy(IT)	45.795	13.1212		4n
11092	1	11092/1	Ranunculus x vasconicus	Elvira Hörandl	2022-05-22	11092	Izarra, N Piscina Municipal	Spain(ES)	42.9593	-2.90578	612
11092	4	11092/4	Ranunculus x vasconicus	Elvira Hörandl	2022-05-22	11092	Izarra, N Piscina Municipal	Spain(ES)	42.9593	-2.90578	612	4n
11092	5	11092/5	Ranunculus x vasconicus	Elvira Hörandl	2022-05-22	11092	Izarra, N Piscina Municipal	Spain(ES)	42.9593	-2.90578	612	4n
11092	6	11092/6	Ranunculus x vasconicus	Elvira Hörandl	2022-05-22	11092	Izarra, N Piscina Municipal	Spain(ES)	42.9593	-2.90578	612	4n
11096	2	11096/2	Ranunculus x alejandrei	Elvira Hörandl	2022-05-23	11096	Najera, S von Castroviejo	Spain(ES)	42.3067	-2.65444	1230	4n
11096	13	11096/13	Ranunculus x alejandrei	Elvira Hörandl	2022-05-23	11096	Najera, S von Castroviejo	Spain(ES)	42.3067	-2.65444	1230	4n
11097	7	11097/1	Ranunculus cf. vasconicus	Elvira Hörandl	2022-05-24	11097	Monterrubio de la Demanda, Rifugio de la Dehesa, Picnic place	Spain(ES)	42.1349	-3.12299	1160	4n
11097	9	11097/9	Ranunculus cf. vasconicus	Elvira Hörandl	2022-05-24	11097	Monterrubio de la Demanda, Rifugio de la Dehesa, Picnic place	Spain(ES)	42.1349	-3.12299	1160	4n
11102	7	11102/7	Ranunculus cf. rotundifrons	Elvira Hörandl	2022-05-26	11102	Torremuna (E Jalon de Cameros), hill east of the village	Spain(ES)	42.1948	-2.40103	1230	4n
11102	9	11102/9	Ranunculus cf. rotundifrons	Elvira Hörandl	2022-05-26	11102	Torremuna (E Jalon de Cameros), hill east of the village	Spain(ES)	42.1948	-2.40103	1230	4n
11102	6	11102/6	Ranunculus cf. rotundifrons	Elvira Hörandl	2022-05-26	11102	Torremuna (E Jalon de Cameros), hill east of the village	Spain(ES)	42.1948	-2.40103	1230	4n
11104	2	11104/2	Ranunculus x camerinus	Elvira Hörandl	2022-05-27	11104	Punta de Nieve above Montenegro de Cameros	Spain(ES)	42.0472	-2.77944	1580	4n
11104	5	11104/5	Ranunculus x camerinus	Elvira Hörandl	2022-05-27	11104	Punta de Nieve above Montenegro de Cameros	Spain(ES)	42.0472	-2.77944	1580	4n
11104	8	11104/8	Ranunculus x camerinus	Elvira Hörandl	2022-05-27	11104	Punta de Nieve above Montenegro de Cameros	Spain(ES)	42.0472	-2.77944	1580	4n
11095	3	11095/3	Ranunculus x alejandrei	Elvira Hörandl	2022-05-23	11095	Najera, S von Castroviejo	Spain(ES)	42.3125	-2.65694	1155	4n
11095	4	11095/4	Ranunculus x alejandrei	Elvira Hörandl	2022-05-23	11095	Najera, S von Castroviejo	Spain(ES)	42.3125	-2.65694	1155	4n
11095	9	11095/9	Ranunculus x alejandrei	Elvira Hörandl	2022-05-23	11095	Najera, S von Castroviejo	Spain(ES)	42.3125	-2.65694	1155	4n
11098	1	11098/1	Ranunculus x pelendenorum	Elvira Hörandl	2022-05-24	11098	Monterrubio de la Demanda, Rifugio de la Dehesa, Picnic place	Spain(ES)	42.1349	-3.12299	1160	4n
11098	5	11098/5	Ranunculus x pelendenorum	Elvira Hörandl	2022-05-24	11098	Monterrubio de la Demanda, Rifugio de la Dehesa, Picnic place	Spain(ES)	42.1349	-3.12299	1160	4n
11099	2	11099/2	Ranunculus x camerinus	Elvira Hörandl	2022-05-24	11099	Monterrubio de la Demanda, Rifugio de la Dehesa, near Picnic place	Spain(ES)	42.1341	-3.12433	1167	4n
11099	3	11099/3	Ranunculus x camerinus	Elvira Hörandl	2022-05-24	11099	Monterrubio de la Demanda, Rifugio de la Dehesa, near Picnic place	Spain(ES)	42.1341	-3.12433	1167	4n
11099	5	11099/5	Ranunculus x camerinus	Elvira Hörandl	2022-05-24	11099	Monterrubio de la Demanda, Rifugio de la Dehesa, near Picnic place	Spain(ES)	42.1341	-3.12433	1167	4n
11106	3	11106/3	Ranunculus x camerinus	Elvira Hörandl	2022-05-27	11106	Viniegra de Arriba, picnic place 2.1 km E village	Spain(ES)	42.0947	-2.80806	1320	4n
11106	5	11106/5	Ranunculus x camerinus	Elvira Hörandl	2022-05-27	11106	Viniegra de Arriba, picnic place 2.1 km E village	Spain(ES)	42.0947	-2.80806	1320	4n
11106	10	11106/10	Ranunculus x camerinus	Elvira Hörandl	2022-05-27	11106	Viniegra de Arriba, picnic place 2.1 km E village	Spain(ES)	42.0947	-2.80806	1320	4n
11105	1	11105/1	Ranunculus x camerinus	Elvira Hörandl	2022-05-28	11105	Punta de Nieve above Montenegro de Cameros	Spain(ES)	42.0505	-2.80806	1500	4n
17842	1	17842_1	Ranunculus auricomus spec.	Peter Schönswetter	2023-06-06	17842	Ulog, plateau east of the Neretva valley,, 1.5 km W of Kladopoljsko jezero	Bosnia and Herzegovina(BA)	43.4206	18.3975	1405	4n

## Sheet: FC_data
pop	pop_ID	species	Type	PK1	CV1 [%]	counts_leaf	counts_total	date_measurement	comment	reviser	mean_2n_standard		ploidy	2N	3N	4N	6N		gain_Volt		2n_cassubicus	2n_auricomus	poly_cassubicus	poly_auricomus			2N	3N	4N	5/6N	8N	info				2N	3N	4N	5/6N	8N	info		ploidy_all_levels
BB	Gortanii_Bosco_Baredi_1		leaf_dry	10004.3	5.49	2891		26.06.2022			6370.4		3.14087		triploid	tetraploid			374
BB	Gortanii_Bosco_Baredi_2		leaf_dry	9907.85	6.33	2785		26.06.2022			6370.4		3.11059		triploid	tetraploid			374
BB	Gortanii_Bosco_Baredi_3		leaf_dry	10045.6	6.89	3761		30.09.2022			6370.4		3.15383		triploid	tetraploid			374
BB	Gortanii_Bosco_Baredi_4		leaf_dry	11734.5	6.24	908		30.09.2022			6370.4		3.68409			tetraploid			374
BB	Gortanii_Bosco_Baredi_5		leaf_dry	11020.7	6.02	3718		26.06.2022			6370.4		3.45997			tetraploid			374
BosBo	Gortanii_Bosco_Boscat_1		leaf_dry	9412.63	7	1896		26.06.2022			6370.4		2.95511		triploid	tetraploid			374
BosBo	Gortanii_Bosco_Boscat_2		leaf_dry	10329.9	5.74	4840		26.06.2022			6370.4		3.24308		triploid	tetraploid			374
BosBo	Gortanii_Bosco_Boscat_3		leaf_dry	10760.8	5.68	1989		30.09.2022			6370.4		3.37838			tetraploid			374
BosBo	Gortanii_Bosco_Boscat_4		leaf_dry	11505	5.6	4896		26.06.2022			6370.4		3.61203			tetraploid			374
BosBo	Gortanii_Bosco_Boscat_5		leaf_dry	9591.69	5.69	2060		08.09.2021			6370.4		3.01133		triploid	tetraploid			374
CdR	Gortanii_Corno_di_Rosatto_2		leaf_dry	10816.8	6.09	467		26.06.2022			6370.4		3.39595			tetraploid			374
CdR	Gortanii_Corno_di_Rosatto_3		leaf_dry	10770.8	4.12	3492		26.06.2022			6370.4		3.38152			tetraploid			374
CdR	Gortanii_Corno_di_Rosatto_4		leaf_dry	12150.8	5.95	5456		30.09.2022			6370.4		3.81478			tetraploid			374
CdR	Gortanii_Corno_di_Rosatto_5		leaf_dry	10964.5	6.45	3957		26.06.2022			6370.4		3.44233			tetraploid			374
AD	Palaeoeuganeus_Azzano_Decimo_1		leaf_dry	7572.72	5.93	3982		26.06.2022			6370.4		2.37747	diploid					374
AD	Palaeoeuganeus_Azzano_Decimo_2		leaf_dry	9856.66	6.36	2630		26.06.2022			6370.4		3.09452		triploid	tetraploid			374
AD	Palaeoeuganeus_Azzano_Decimo_3		leaf_dry	8404.84	6.25	2697		26.06.2022			6370.4		2.63872		triploid	tetraploid			374
AD	Palaeoeuganeus_Azzano_Decimo_5		leaf_dry	10990.5	6.88	8838		26.06.2022			6370.4		3.4505			tetraploid			374
Q	Palaeoeuganeus_Qualso_1		leaf_dry	9686.55	7.76	1752		26.06.2022			6370.4		3.04111		triploid	tetraploid			374
Q	Palaeoeuganeus_Qualso_2		leaf_dry	12329.8	6.28	3899		30.09.2022			6370.4		3.87096			tetraploid			374
Q	Palaeoeuganeus_Qualso_3		leaf_dry	11482.3	5.06	4572		26.06.2022			6370.4		3.60489			tetraploid			374
Q	Palaeoeuganeus_Qualso_4		leaf_dry	11131.6	4.98	4274		26.06.2022			6370.4		3.4948			tetraploid			374
Q	Palaeoeuganeus_Qualso_5		leaf_dry	10541.9	6.87	6032		30.09.2022			6370.4		3.30966			tetraploid			374
C	Poldinii_Cornons_1		leaf_dry	12751.5	5.26	4709		08.09.2021			6370.4		4.00336			tetraploid			374
C	Poldinii_Cornons_2		leaf_dry	10144.8	6.79	13056					6370.4		3.18498		triploid	tetraploid			374
C	Poldinii_Cornons_3		leaf_dry	10760.7	6.12	1804		30.09.2022			6370.4		3.37833			tetraploid			374
C	Poldinii_Cornons_4		leaf_dry	11050.2	4.99	16377		26.06.2022			6370.4		3.46924			tetraploid			374
C	Poldinii_Cornons_5		leaf_dry	13393.7	4.98	10658		30.09.2022			6370.4		4.20497			tetraploid			374
ES_11092	11092_3		leaf_dry	12669.7	5.18	11524		05.08.2022			6370.4		3.97767			tetraploid			374
ES_11092	11092_4		leaf_dry	12836.9	4.52	10605		05.08.2022			6370.4		4.03017			tetraploid			374
ES_11092	11092_5		leaf_dry	12794.3	3.79	14591		05.08.2022			6370.4		4.01678			tetraploid			374
ES_11092	11092_6		leaf_dry	12651.7	4.69	11991		05.08.2022			6370.4		3.97203			tetraploid			374
ES_11092	11092_7		leaf_dry	12529.9	5.02	14644		05.08.2022			6370.4		3.93377			tetraploid			374
ES_11092	11092_8		leaf_dry	12583.5	5.79	14067		05.08.2022			6370.4		3.9506			tetraploid			374
ES_11094	11094_1		leaf_dry	12576.7	4.92	18036		05.08.2022			6370.4		3.94848			tetraploid			374
ES_11094	11094_2		leaf_dry	12680	4.82	15460		05.08.2022			6370.4		3.9809			tetraploid			374
ES_11094	11094_3		leaf_dry	12660.3	5.7	20331		05.08.2022			6370.4		3.97472			tetraploid			374
ES_11094	11094_5		leaf_dry	12572.8	5.09	5429		05.08.2022			6370.4		3.94725			tetraploid			374
ES_11094	11094_6		leaf_dry	12805	3.94	6940		05.08.2022			6370.4		4.02015			tetraploid			374
ES_11094	11094_7		leaf_dry	12544.2	3.97	11626		05.08.2022			6370.4		3.93829			tetraploid			374
ES_11094	11094_8		leaf_dry	12594.2	5.91	10903		05.08.2022			6370.4		3.95398			tetraploid			374
ES_11094	11094_9		leaf_dry	12631.3	4.75	6945		05.08.2022			6370.4		3.96562			tetraploid			374
ES_11094	11094_10		leaf_dry	12501.6	5.88	5589		05.08.2022			6370.4		3.9249			tetraploid			374
ES_11095	11095_2		leaf_dry	12419.1	5.07	12927		05.08.2022			6370.4		3.899			tetraploid			374
ES_11095	11095_3		leaf_dry	12553.3	4.52	7014		05.08.2022			6370.4		3.94115			tetraploid			374
ES_11095	11095_4		leaf_dry	12661	4.54	4278		05.08.2022			6370.4		3.97496			tetraploid			374
ES_11095	11095_5		leaf_dry	11594.1	5.35	5274		05.08.2022			6370.4		3.63999			tetraploid			374
ES_11095	11095_6		leaf_dry	12524.7	4	5920		05.08.2022			6370.4		3.93216			tetraploid			374
ES_11095	11095_7		leaf_dry	12410.5	4.45	6912		05.08.2022			6370.4		3.89632			tetraploid			374
ES_11095	11095_8		leaf_dry	12344.7	5.95	2366		05.08.2022			6370.4		3.87564			tetraploid			374
ES_11095	11095_9		leaf_dry	12187.9	6.79	6335		05.08.2022			6370.4		3.82641			tetraploid			374
ES_11095	11095_10		leaf_dry	12287.2	5.18	12309		05.08.2022			6370.4		3.8576			tetraploid			374
ES_11096	11096_1		leaf_dry	12806.2	4.87	6054		05.08.2022			6370.4		4.02053			tetraploid			374
ES_11096	11096_3		leaf_dry	12670.1	6.25	5180		05.08.2022			6370.4		3.9778			tetraploid			374
ES_11096	11096_5		leaf_dry	12715.2	5.1	7935		05.08.2022			6370.4		3.99197			tetraploid			374
ES_11096	11096_6		leaf_dry	12519.8	5.62	11483		05.08.2022			6370.4		3.93062			tetraploid			374
ES_11096	11096_7		leaf_dry	12572	5.7	10672		05.08.2022			6370.4		3.947			tetraploid			374
ES_11096	11096_8		leaf_dry	12448.4	4.8	16619		05.08.2022			6370.4		3.9082			tetraploid			374
ES_11096	11096_9		leaf_dry	12540.9	4.66	8128		05.08.2022			6370.4		3.93724			tetraploid			374
ES_11096	11096_10		leaf_dry	12444.1	5.21	12134		05.08.2022			6370.4		3.90684			tetraploid			374
ES_11096	11096_11		leaf_dry	12604.8	4.48	9049		05.08.2022			6370.4		3.95729			tetraploid			374
ES_11096	11096_12		leaf_dry	12543	5.11	7922		05.08.2022			6370.4		3.93792			tetraploid			374
ES_11096	11096_13		leaf_dry	12706.4	4.02	5819		05.08.2022			6370.4		3.9892			tetraploid			374
ES_11097	11097_1		leaf_dry	12438.6	4.13	12093		05.08.2022			6370.4		3.90513			tetraploid			374
ES_11097	11097_2		leaf_dry	12255.9	5.86	14690		05.08.2022			6370.4		3.84776			tetraploid			374
ES_11097	11097_3		leaf_dry	12278.6	4.54	11577		05.08.2022			6370.4		3.8549			tetraploid			374
ES_11097	11097_4		leaf_dry	12288.1	4.66	14276		05.08.2022			6370.4		3.85789			tetraploid			374
ES_11097	11097_5		leaf_dry	12613.9	4.36	12364		05.08.2022			6370.4		3.96017			tetraploid			374
ES_11097	11097_6		leaf_dry	12515.7	4.61	12142		05.08.2022			6370.4		3.92932			tetraploid			374
ES_11097	11097_8		leaf_dry	12352.4	5.41	8884		05.08.2022			6370.4		3.87807			tetraploid			374
ES_11097	11097_9		leaf_dry	12123.8	5.73	17001		05.08.2022			6370.4		3.80629			tetraploid			374
ES_11097	11097_10		leaf_dry	12214.3	4.95	19477		05.08.2022			6370.4		3.8347			tetraploid			374
ES_11098	11098_1		leaf_dry	12211.3	4.65	11314		05.08.2022			6370.4		3.83377			tetraploid			374
ES_11098	11098_2		leaf_dry	12318.7	4.69	10071		05.08.2022			6370.4		3.86748			tetraploid			374
ES_11098	11098_3		leaf_dry	11293.5	6.98	12507		05.08.2022			6370.4		3.54561			tetraploid			374
ES_11098	11098_4		leaf_dry	12187.4	4.57	13526		05.08.2022			6370.4		3.82626			tetraploid			374
ES_11098	11098_5		leaf_dry	12257.9	3.55	14239		05.08.2022			6370.4		3.84839			tetraploid			374
ES_11098	11098_6		leaf_dry	12181.8	5.27	20824		05.08.2022			6370.4		3.8245			tetraploid			374
ES_11098	11098_7		leaf_dry	12071.2	5.39	10713		05.08.2022			6370.4		3.78978			tetraploid			374
ES_11098	11098_8		leaf_dry	12081	3.91	13970		05.08.2022			6370.4		3.79286			tetraploid			374
ES_11098	11098_9		leaf_dry	11736.4	5.2	18017		05.08.2022			6370.4		3.68465			tetraploid			374
ES_11098	11098_10		leaf_dry	12256	4.7	17685		05.08.2022			6370.4		3.84778			tetraploid			374
ES_11098	11098_11		leaf_dry	13207.9	6.61	6938		04.01.2022			6370.4		4.14664			tetraploid			374
ES_11098	11098_12		leaf_dry	13178.2	6.53	14113		04.01.2022			6370.4		4.13733			tetraploid			374
ES_11098	11098_13		leaf_dry	13208.7	5.47	7091		04.01.2022			6370.4		4.14689			tetraploid			374
ES_11099	11099_1		leaf_dry	13555.1	5.71	13690		04.01.2022			6370.4		4.25565			tetraploid			374
ES_11099	11099_2		leaf_dry	13160.5	6.2	20652		04.01.2022			6370.4		4.13176			tetraploid			374
ES_11099	11099_3		leaf_dry	13071.5	6.13	13216		04.01.2022			6370.4		4.10383			tetraploid			374
ES_11099	11099_4		leaf_dry	13421.8	5.6	12631		04.01.2022			6370.4		4.2138			tetraploid			374
ES_11099	11099_5		leaf_dry	13301.8	6.22	13387		04.01.2022			6370.4		4.17612			tetraploid			374
ES_11099	11099_6		leaf_dry	12971.9	6.74	13036		04.01.2022			6370.4		4.07256			tetraploid			374
ES_11099	11099_7		leaf_dry	13281.9	5.86	9561		04.01.2022			6370.4		4.16987			tetraploid			374
ES_11099	11099_8		leaf_dry	13173.8	5.96	13250		04.01.2022			6370.4		4.13594			tetraploid			374
ES_11099	11099_9		leaf_dry	12930.4	6.09	8964		04.01.2022			6370.4		4.05953			tetraploid			374
ES_11099	11099_10		leaf_dry	13237.7	4.91	9641		04.01.2022			6370.4		4.15601			tetraploid			374
ES_11099	11099_11		leaf_dry	13173.1	5.41	13258		04.01.2022			6370.4		4.13573			tetraploid			374
ES_11102	11102_1		leaf_dry	13278	4.97	13356		04.01.2022			6370.4		4.16866			tetraploid			374
ES_11102	11102_2		leaf_dry	12946	5.45	5592		04.01.2022			6370.4		4.06441			tetraploid			374
ES_11102	11102_3		leaf_dry	13036	5.06	3926		04.01.2022			6370.4		4.09268			tetraploid			374
ES_11102	11102_4		leaf_dry	12280	5.59	4816		04.01.2022			6370.4		3.85532			tetraploid			374
ES_11102	11102_5		leaf_dry	13157.7	4.07	7074		04.01.2022			6370.4		4.1309			tetraploid			374
ES_11102	11102_6		leaf_dry	12718	5.89	5150		04.01.2022			6370.4		3.99284			tetraploid			374
ES_11102	11102_7		leaf_dry	12516.3	5.42	4855		04.01.2022			6370.4		3.92953			tetraploid			374
ES_11102	11102_8		leaf_dry	13026.1	5.43	7801		04.01.2022			6370.4		4.08957			tetraploid			374
ES_11102	11102_9		leaf_dry	12984.4	5.42	4056		04.01.2022			6370.4		4.07648			tetraploid			374
ES_11102	11102_10		leaf_dry	13064.1	5.35	2102		04.01.2022			6370.4		4.10151			tetraploid			374
ES_11104	11104_1		leaf_dry	12915.8	6.11	6104		04.01.2022			6370.4		4.05494			tetraploid			374
ES_11104	11104_2		leaf_dry	12804.3	5.91	12876		04.01.2022			6370.4		4.01994			tetraploid			374
ES_11104	11104_3		leaf_dry	12877.2	6.01	8913		04.01.2022			6370.4		4.04281			tetraploid			374
ES_11104	11104_4		leaf_dry	12919.8	5.8	4418		04.01.2022			6370.4		4.05621			tetraploid			374
ES_11104	11104_5		leaf_dry	13023	4.7	7409		04.01.2022			6370.4		4.08861			tetraploid			374
ES_11104	11104_6		leaf_dry	13498.7	5.61	10999		05.01.2023			6370.4		4.23795			tetraploid			374
ES_11104	11104_7		leaf_dry	13458.7	5.1	13324		05.01.2023			6370.4		4.2254			tetraploid			374
ES_11104	11104_8		leaf_dry	13432.8	5.24	13342		05.01.2023			6370.4		4.21726			tetraploid			374
ES_11104	11104_9		leaf_dry	13383.2	4.92	10717		05.01.2023			6370.4		4.20169			tetraploid			374
ES_11105	11105_1		leaf_dry	13517.9	5.97	9377		05.01.2023			6370.4		4.24397			tetraploid			374
ES_11106	11106_3		leaf_dry	13732.6	5.42	4940		05.01.2023			6370.4		4.31139			tetraploid			374
ES_11106	11106_4		leaf_dry	13480.5	5.26	5476		05.01.2023			6370.4		4.23223			tetraploid			374
ES_11106	11106_5		leaf_dry	13602	4.87	7596		05.01.2023			6370.4		4.27036			tetraploid			374
ES_11106	11106_6		leaf_dry	13210.3	6.85	7666		05.01.2023			6370.4		4.1474			tetraploid			374
ES_11106	11106_7		leaf_dry	13625.2	4.35	3960		05.01.2023			6370.4		4.27765			tetraploid			374
ES_11106	11106_8		leaf_dry	13484.6	5.72	7449		05.01.2023			6370.4		4.23353			tetraploid			374
ES_11106	11106_9		leaf_dry	13295.9	5.49	11834		05.01.2023			6370.4		4.17426			tetraploid			374
ES_11106	11106_10		leaf_dry	13166.9	5.91	9467		05.01.2023			6370.4		4.13378			tetraploid			374
17842	17842		leaf_dry	11261	4.07	8744.31		29.08.2023			6370.4		3.53541			tetraploid			375
ES11094	11094_11		leaf_dry	13500.5	4.7	6641		2023-09-15			6370.4		4.23852			tetraploid			376
ES_11096	11096_2		leaf_dry	12555.4	4.85	4495		2023-09-15			6370.4		3.9418			tetraploid			377

## Sheet: FCSS_data_raw
		EMBRYO PEAK						ENDOSPERM PEAK
Sample	Date	Part_Embryo	Mean_Embryo	CV_Embryo	Median_Embryo	Ploidy_calc_Embryo	Ploidy_round_Embryo	Part_Endosperm	Mean_Endosperm	CV_Endosperm	Median_Endosperm	Ploidy_calc_Endosperm	Ploidy_round_Endosperm
Standard1_05_04	05.04.2022	1957	6518.74	6.63	6518
Palaeoeuganeus_AD_1_1	05.04.2022	480	14774	4.93	14735	4.53277	5	1497	47345.3	2.82	47321	14.5259	15
Palaeoeuganeus_AD_1_2	05.04.2022	974	13713.2	6.44	13743	4.20732	4	1216	44237.3	3.52	44211	13.5723	14
Palaeoeuganeus_AD_1_3	05.04.2022	1407	13920.5	6.39	13975	4.27093	4	1178	45489.5	2.98	45493	13.9565	14
Palaeoeuganeus_AD_1_4	05.04.2022	760	13900.1	6.11	13893	4.26467	4	833	45454.7	2.89	45488	13.9459	14
Palaeoeuganeus_AD_1_5	05.04.2022	1512	13281.1	6.72	13252	4.07476	4	727	44221.6	3.52	44246	13.5675	14
Palaeoeuganeus_AD_1_6	05.04.2022	767	13296.8	6.33	13327	4.07956	4	1825	45236.2	2.83	45268	13.8788	14
Palaeoeuganeus_AD_1_7	05.04.2022	713	14313.1	5.53	14360	4.39138	4	366	45302.9	3.04	45234	13.8993	14
Palaeoeuganeus_AD_1_8	05.04.2022	680	14368.9	6.36	14379	4.4085	4	1238	44872.8	3.07	44856	13.7673	14
Palaeoeuganeus_AD_1_9	05.04.2022	1061	13599.6	5.06	13730	4.17247	4	458	42850.4	3.55	42874	13.1468	13
Palaeoeuganeus_Q_1_1	05.04.2022	1011	14452.1	6.39	14513	4.43402	4	933	47243.7	4.05	47298	14.4947	14
Palaeoeuganeus_Q_1_2	05.04.2022	2637	15440.4	4.17	15485	4.73723	5					0	0
Palaeoeuganeus_Q_1_3	05.04.2022	1624	15274.7	4.93	15280	4.68638	5	849	45694.2	3.07	45729	14.0193	14
Palaeoeuganeus_Q_1_4	05.04.2022	1556	14845.4	6.66	14908	4.55469	5	1375	46647	3.34	46643	14.3117	14
Palaeoeuganeus_Q_1_6	05.04.2022	742	14696.8	6.43	14727	4.50908	5	1285	45113.2	3.18	45153	13.8411	14
Palaeoeuganeus_Q_1_7	05.04.2022	1068	14813.5	6.54	14894	4.5449	5	623	45063.5	2.82	45143	13.8258	14
Palaeoeuganeus_Q_1_8	05.04.2022	498	15337.6	4.49	15336	4.70569	5	1103	45759.6	2.63	45747	14.0394	14
Palaeoeuganeus_Q_1_9	05.04.2022	1171	14727.6	5.67	14784	4.51855	5	1184	45971.5	3.47	45913	14.1044	14
Palaeoeuganeus_Q_1_10	05.04.2022	1161	14761.2	3.79	14806	4.52884	5	1228	46741.1	3.28	46681	14.3405	14
Palaeoeuganeus_Q_3_1	05.04.2022	795	14379.2	5.27	14485	4.41166	4	1515	44419.4	3	44489	13.6282	14
Palaeoeuganeus_Q_3_2	05.04.2022	1101	14070.8	5.21	14098	4.31703	4	1585	44051.8	2.99	44074	13.5154	14
Palaeoeuganeus_Q_3_3	05.04.2022	1207	13969.7	6.24	14034	4.28602	4	1458	44347.4	3.02	44421	13.6061	14
Palaeoeuganeus_Q_3_4	05.04.2022	933	14029.5	6.88	14098	4.30436	4	1058	44295.8	2.73	44356	13.5903	14
Palaeoeuganeus_Q_3_5	05.04.2022	1029	14062.1	5.58	14118	4.31436	4	1288	44968.6	3.52	44895	13.7967	14
Palaeoeuganeus_Q_3_6	05.04.2022	838	14519.2	5.58	14598	4.45459	4	2437	45802.3	2.85	45872	14.0525	14
Palaeoeuganeus_Q_3_7	05.04.2022	668	14540.5	4.91	14549	4.46112	4	1559	46229.3	2.85	46308	14.1835	14
Palaeoeuganeus_Q_3_8	05.04.2022	542	14519.7	3.95	14561	4.45475	4	1089	44137.4	3.12	44043	13.5417	14
Palaeoeuganeus_Q_3_9	05.04.2022	543	14300.5	5.41	14360	4.38749	4	1574	44023.9	3.25	44116	13.5069	14
Palaeoeuganeus_Q_3_10	05.04.2022	1020	14441	5.59	14477	4.43062	4	1749	44733.8	3.61	44772	13.7247	14
Palaeoeuganeus_Q_4_1	05.04.2022	718	14510.9	3.89	14546	4.45204	4	1095	45695.4	3.28	45773	14.0197	14
Palaeoeuganeus_Q_4_2	05.04.2022	818	13922.3	6.11	14071	4.27146	4	1577	43385.9	3.86	43116	13.3111	13
Palaeoeuganeus_Q_4_3	05.04.2022	810	14414.4	5.6	14493	4.42245	4	1197	44061.7	2.82	44092	13.5185	14
Palaeoeuganeus_Q_4_4	05.04.2022	1206	13999.9	7.32	14067	4.29529	4	2109	43756	3.36	43740	13.4247	13
Palaeoeuganeus_Q_4_5	05.04.2022	722	14106.1	4.28	14138	4.32785	4	1947	42876.2	2.87	42950	13.1548	13
Palaeoeuganeus_Q_4_6	05.04.2022	1465	14582.4	5.48	14672	4.474	4	1329	44189.3	3.34	44155	13.5576	14
Palaeoeuganeus_Q_4_7	05.04.2022	974	14639.9	4.78	14689	4.49162	4	855	44315.9	3.47	44249	13.5965	14
Palaeoeuganeus_Q_4_8	05.04.2022	964	13949	6.71	14069	4.27967	4	1123	45929.9	4.45	45691	14.0917	14
Palaeoeuganeus_Q_4_9	05.04.2022	1598	13336.9	6.79	13345	4.09186	4	1809	43554.4	3.19	43499	13.3628	13
Palaeoeuganeus_Q_4_10	05.04.2022	1166	14697.2	3.46	14735	4.50921	5	947	44659.6	2.63	44610	13.7019	14
Standard1_12_04	12.04.2022	1921	6621.9	3.96	6628
Palaeoeuganeus_AD_2_10_NO_ENDOSPERM_PEAK	12.04.2022	1336	13110.6	5.96	13145	3.95978	4					0	0
Palaeoeuganeus_AD_3_1	12.04.2022	936	13449.4	6.73	13445	4.06211	4	865	45398.6	2.68	45391	13.7116	14
Palaeoeuganeus_AD_3_2	12.04.2022	971	14090.8	5.99	14135	4.25582	4					0	0
Palaeoeuganeus_AD_3_3	12.04.2022					0	0	1287	42435.8	3.03	42483	12.8168	13
Palaeoeuganeus_AD_3_4	12.04.2022	720	14364.8	6.5	14438	4.33857	4	2353	46353.6	2.77	46419	14.0001	14
Palaeoeuganeus_AD_3_5	12.04.2022	509	14902.6	4.29	14995	4.50102	5	2071	45970.8	2.76	46008	13.8845	14
Palaeoeuganeus_AD_3_6	12.04.2022					0	0	859	44471.9	3.58	44611	13.4318	13
Palaeoeuganeus_AD_3_7	12.04.2022					0	0	2359	46639.4	3.36	46662	14.0864	14
Palaeoeuganeus_AD_3_8	12.04.2022	1514	13599.7	5.64	13610	4.1075	4	980	42048.4	3.17	42133	12.6998	13
Palaeoeuganeus_AD_3_9	12.04.2022	1643	13220.3	6.5	13235	3.9929	4	650	42284.7	2.89	42324	12.7712	13
Palaeoeuganeus_AD_3_10	12.04.2022	720	13856.2	5.24	13864	4.18495	4	1489	45417.2	4.22	45429	13.7173	14
Palaeoeuganeus_AD_5_2	12.04.2022	1794	14030.6	4.2	14082	4.23765	4					0	0
Poldnii_C_1_1	12.04.2022	811	13602.1	5.51	13632	4.1082	4	1150	42829.2	3.05	42884	12.9356	13
Poldnii_C_1_2	12.04.2022	742	14618.3	3.78	14667	4.41514	4	1439	46973.5	4.38	46927	14.1873	14
Poldnii_C_1_3	12.04.2022					0	0	2693	46017.8	4.93	45927	13.8987	14
Poldnii_C_1_4	12.04.2022	3198	13536.9	6.88	13562	4.08853	4	950	46038.5	3.1	46010	13.9049	14
Poldnii_C_1_5	12.04.2022					0	0	1669	45411.9	3.23	45310	13.7157	14
Poldnii_C_1_6	12.04.2022	1132	14555.3	4.87	14610	4.3961	4	1689	45422.2	3.86	45345	13.7188	14
Poldnii_C_1_7	12.04.2022	513	14193.1	3.46	14180	4.28673	4	1885	45433.9	3.94	45346	13.7223	14
Poldnii_C_1_8	12.04.2022	851	12743.6	6.89	12744	3.84893	4	1242	43471	3.48	43484	13.1295	13
Poldnii_C_1_9	12.04.2022					0	0	1756	45036.1	3.99	45024	13.6022	14
Poldnii_C_1_10	12.04.2022	456	14421.1	4.38	14400	4.35557	4	1210	44015.2	3.09	44023	13.2938	13
Poldnii_C_2_1	12.04.2022					0	0	2235	44014	3.27	44009	13.2935	13
Poldnii_C_2_2	12.04.2022	762	14088.6	4.68	14096	4.25514	4	2391	45222.1	2.64	45264	13.6583	14
Poldnii_C_2_4	12.04.2022	887	14010.8	5.67	14047	4.23166	4	1577	44001.5	3.05	43956	13.2897	13
Poldnii_C_2_5	12.04.2022	993	13571	5.7	13625	4.09883	4	1089	42178	3.06	42145	12.739	13
Poldnii_C_2_6	12.04.2022	843	13812.9	6.38	13925	4.17187	4	1716	43509.9	2.71	43562	13.1412	13
Poldnii_C_2_7	12.04.2022	517	13331.9	6.21	13333	4.0266	4	1256	43065	4.05	43111	13.0068	13
Poldnii_C_2_8	12.04.2022	590	13938.8	5.46	13946	4.20991	4	3372	42620.5	3.31	42598	12.8726	13
Poldnii_C_2_9	12.04.2022					0	0	2267	44155.6	2.59	44128	13.3362	13
Poldnii_C_2_10	12.04.2022	965	13846.2	4.81	13886	4.18194	4	1786	37654.7	2.94	37679	11.3728	11
Poldnii_C_4_2	12.04.2022	682	13811.8	5.66	13881	4.17155	4	2118	42470.1	3.6	42564	12.8272	13
Poldnii_C_4_3	12.04.2022	941	13537.6	5.49	13600	4.08874	4	1557	40780.8	3	40855	12.3169	12
Poldnii_C_4_4	12.04.2022	470	14447.2	5.33	14411	4.36347	4	2161	43367.9	3.56	43321	13.0983	13
Poldnii_C_4_5	12.04.2022					0	0	1906	44564.6	3.78	44469	13.4598	13
Standard1_13_04	13.04.2022	1597	6321.73	5.48	6323
Gortanii_BosBo_1_1	13.04.2022					0	0	3825	44370	4.27	44364	14.0373	14
Gortanii_BosBo_1_2	13.04.2022	803	13099.5	5.55	13080	4.14427	4	1194	43193.8	2.97	43218	13.6652	14
Gortanii_BosBo_1_3	13.04.2022	1196	13092.9	6.15	13137	4.14219	4	1449	43301.8	2.41	43314	13.6994	14
Gortanii_BosBo_1_4	13.04.2022	1402	13646.5	6.57	13622	4.31732	4	1454	42352.6	2.86	42408	13.399	13
Gortanii_BosBo_1_5	13.04.2022	1158	13876.9	6.55	13854	4.39023	4	1719	44229	3.83	44198	13.9927	14
Gortanii_BosBo_1_6	13.04.2022	961	13509.9	5.25	13564	4.2741	4	970	41673.4	2.56	41615	13.1842	13
Gortanii_BosBo_1_7	13.04.2022	2496	13231.3	6.25	13300	4.18597	4	1107	55857.3	2.55	55817	17.6715	18
Gortanii_BosBo_1_9	13.04.2022	1108	11766.6	6.52	11763	3.72259	4	1672	43172.5	2.58	43146	13.6584	14
Gortanii_BosBo_2_1	13.04.2022	1855	13675.4	6.65	13680	4.32649	4	1091	43528.9	3.21	43574	13.7712	14
Gortanii_BosBo_2_2	13.04.2022	865	13877.5	3.85	13892	4.39041	4	1514	41693.6	2.74	41676	13.1906	13
Gortanii_BosBo_2_3	13.04.2022	447	13551.8	4.5	13553	4.28736	4	1540	43900.9	3.09	43949	13.8889	14
Gortanii_BosBo_2_5	13.04.2022	1083	12590.1	5.62	12597	3.98311	4	837	43388.4	3.17	43434	13.7267	14
Gortanii_CdR_2_1	13.04.2022					0	0	1576	47216.4	4.25	47097	14.9378	15
Gortanii_CdR_2_2	13.04.2022					0	0	1353	47282.8	4.37	47227	14.9588	15
Gortanii_CdR_2_3	13.04.2022	367	14724.6	5.74	14750	4.65842	5	1865	46340.5	3.41	46389	14.6607	15
Gortanii_CdR_2_4	13.04.2022	601	13800	6.31	13804	4.3659	4	728	43932.3	2.7	43983	13.8988	14
Gortanii_CdR_2_5	13.04.2022	432	14518.8	5.32	14450	4.5933	5	1935	46240.4	3.55	46199	14.629	15
Gortanii_CdR_2_6	13.04.2022	915	13813	6.19	13848	4.37	4	1228	45251.3	3.11	45289	14.3161	14
Gortanii_CdR_2_7	13.04.2022	695	13991.7	5.5	13964	4.42653	4	1994	46888.7	3.04	46884	14.8341	15
Gortanii_CdR_2_8	13.04.2022					0	0	1596	45982.5	4.14	45946	14.5474	15
Gortanii_CdR_2_9	13.04.2022	754	14139.9	6.36	14080	4.47343	4	1705	46452.4	4.12	46384	14.6961	15
Gortanii_CdR_2_10	13.04.2022					0	0	1724	47765.4	5.16	47670	15.1115	15
Gortanii_CdR_3_2	13.04.2022	584	14574.1	4.86	14618	4.6108	5	1326	44985	3.14	45022	14.2319	14
Gortanii_CdR_3_3	13.04.2022	628	14995.3	5.29	14930	4.74406	5	2504	47215.5	4.6	47138	14.9375	15
Gortanii_CdR_3_4	13.04.2022					0	0	2482	43759.5	4.06	43699	13.8442	14
Gortanii_CdR_3_5	13.04.2022	485	14321.7	4.1	14294	4.53094	5	1257	45023.6	4.47	44965	14.2441	14
Gortanii_CdR_5_6???	13.04.2022	742	14144.7	4.68	14157	4.47494	4	1967	43367.9	3.77	43344	13.7203	14
Gortanii_CdR_3_7	13.04.2022	530	13977.8	3.95	13965	4.42215	4	1591	43205.8	3.6	43241	13.669	14
Gortanii_CdR_3_8	13.04.2022	671	13663.3	6.66	13730	4.32264	4	2085	44921.6	3.3	44871	14.2118	14
Gortanii_CdR_3_9	13.04.2022	782	13846.2	6.03	13866	4.38051	4	2594	44712.2	3.58	44749	14.1456	14
Gortanii_CdR_3_6	13.04.2022	575	14555.2	3.04	14553	4.60481	5	1149	60106.4	3.25	60095	19.0158	19
Gortanii_CdR_5_2	13.04.2022	655	14160.7	4.78	14183	4.48	4	1479	46262.5	3.72	46239	14.636	15
Gortanii_CdR_5_3	13.04.2022					0	0	1593	47645.4	4.23	47514	15.0735	15
Gortanii_CdR_5_4	13.04.2022	426	14783.9	4.19	14747	4.67718	5	1663	45181.5	3.13	45168	14.294	14
Gortanii_CdR_5_5	13.04.2022	481	14731.9	4.36	14738	4.66071	5	1830	44301.1	4.2	44305	14.0155	14
Gortanii_CdR_5_6	13.04.2022	1389	14149.9	5.24	14213	4.47658	4	1942	45903.4	3.65	45940	14.5224	15
Gortanii_CdR_5_7	13.04.2022	2538	14516.7	4.58	14587	4.59262	5	817	44484	2.96	44373	14.0734	14
Gortanii_CdR_5_8	13.04.2022	1672	14458.9	5.04	14566	4.57436	5	1197	44991.6	3.23	45115	14.2339	14
Gortanii_CdR_5_9	13.04.2022	1983	14229	6.66	14318	4.5016	5	725	46038.3	3.41	46112	14.5651	15
Gortanii_CdR_5_10	13.04.2022	1533	14453.9	4.53	14507	4.57278	5	1669	43963.4	4.22	43992	13.9087	14
Poldnii_C_4_6	13.04.2022	780	14192.3	5.74	14233	4.49001	4	1439	44232.4	2.76	44217	13.9938	14
Poldnii_C_4_8	13.04.2022	561	14417.1	6.3	14466	4.56112	5	2166	44577.1	2.76	44619	14.1028	14
Poldnii_C_4_9	13.04.2022	326	14900	4.81	15029	4.71389	5	2375	45091.5	3.25	45145	14.2656	14
Poldnii_C_4_10	13.04.2022	476	14804.1	4.11	14794	4.68355	5	2427	45046.5	3.65	45067	14.2513	14
Standard1_14_04	14.04.2022	4450	6247.53	9.53	6254
Gortanii_BB_1_1	14.04.2022	924	12768.9	4.98	12728	4.08766	4	2010	43976.3	3.8	43990	14.078	14
Gortanii_BB_1_2	14.04.2022	1384	13102.1	5.91	13081	4.19432	4	1111	42895.1	3.41	42916	13.7319	14
Gortanii_BB_1_3	14.04.2022	851	13065.8	6.16	13031	4.18272	4	776	43979.9	2.51	44001	14.0791	14
Gortanii_BB_1_4	14.04.2022	1089	12686.4	5.18	12697	4.06124	4	678	43215.4	2.62	43269	13.8344	14
Gortanii_BB_1_5	14.04.2022					0	0	1365	42877.1	2.89	42936	13.7261	14
Gortanii_BB_1_6	14.04.2022	848	13910.8	5.46	13899	4.45321	4	1385	43910.9	2.69	43975	14.057	14
Gortanii_BB_1_7	14.04.2022	948	12049.9	6.3	12031	3.85749	4	653	42771.4	3.85	42784	13.6923	14
Gortanii_BB_1_8	14.04.2022					0	0	1282	41791.6	3.87	41857	13.3786	13
Gortanii_BB_1_9	14.04.2022	1008	13376.9	6.22	13364	4.2823	4	1332	45257.9	3.43	45243	14.4882	14
Gortanii_BB_2_2	14.04.2022	975	13087.5	5.89	13093	4.18967	4	1544	42498.3	3.43	42534	13.6048	14
Gortanii_BB_2_3	14.04.2022	1104	13270	6.76	13305	4.24809	4	1228	42302.6	2.36	42314	13.5422	14
Gortanii_BB_2_4	14.04.2022					0	0	2037	46176.3	4.37	46045	14.7823	15
Gortanii_BB_2_5	14.04.2022	1235	13630.6	6.41	13681	4.36352	4	1389	43128.1	3.33	43118	13.8064	14
Gortanii_BB_2_6	14.04.2022	548	13576.9	6.73	13562	4.34631	4	1616	44126.4	3.57	44063	14.126	14
Gortanii_BB_2_7	14.04.2022	1453	13382.5	4.74	13433	4.28409	4	418	41975.5	2.98	41996	13.4375	13
Gortanii_BB_2_8	14.04.2022	1023	13534.1	5.73	13554	4.33262	4	625	42889	3.44	42864	13.7299	14
Gortanii_BB_2_9	14.04.2022	947	13481.5	4.85	13507	4.31578	4	663	42704.2	2.89	42751	13.6707	14
Gortanii_BB_2_10	14.04.2022	1242	12938.1	5.38	12990	4.14184	4	563	41446.7	2.74	41474	13.2682	13
Gortanii_BB_5_1	14.04.2022	756	13714	6.22	13731	4.39021	4	1009	43093.7	3.37	43061	13.7954	14
Gortanii_BB_5_2	14.04.2022	517	13075.9	5.69	13078	4.18595	4	740	45336.7	3.55	45270	14.5135	15
Gortanii_BB_5_3	14.04.2022	500	13836.5	4.27	13860	4.42943	4	656	47142.1	3.44	47081	15.0914	15
Gortanii_BB_5_4	14.04.2022	509	14506.8	5.51	14524	4.64401	5	1701	44982.5	3.06	44932	14.4001	14
Gortanii_BB_5_5	14.04.2022	1120	13974.7	6.68	14017	4.47368	4	1273	42893	2.8	42921	13.7312	14
Gortanii_BB_5_6	14.04.2022	773	13405.3	5.29	13430	4.29139	4	1229	42413	2.36	42471	13.5775	14
Gortanii_BB_5_7	14.04.2022	874	13652.8	4.9	13678	4.37064	4	1143	42060.8	2.62	42043	13.4648	13
Gortanii_BB_5_8	14.04.2022	895	13799.1	5.89	13833	4.41746	4	1729	42031.2	2.84	42091	13.4553	13
Gortanii_BB_5_9	14.04.2022	1346	13437	5.51	13445	4.30155	4	551	41885.6	2.79	41940	13.4087	13
Gortanii_BB_5_10	14.04.2022	998	13849.5	6.01	13870	4.43359	4	827	42125.4	2.97	42154	13.4855	13
Gortanii_BosBo_2_6	14.04.2022	1188	14047.5	5.52	14068	4.49698	4	798	42858.5	3.58	42822	13.7201	14
Gortanii_BosBo_2_7	14.04.2022					0	0	2211	45521.3	4.67	45402	14.5726	15
Gortanii_BosBo_2_8	14.04.2022	502	14131.7	5.66	14136	4.52393	5	1173	44631	3.92	4461	14.2876	14
Gortanii_BosBo_2_9	14.04.2022	757	14196.9	6.23	14217	4.5448	5	1384	45437.8	3.33	45449	14.5458	15
Gortanii_BosBo_2_10	14.04.2022	2250	13518.9	5.64	13570	4.32776	4	1098	41371.6	3.52	41366	13.2441	13
Gortanii_BosBo_4_1	14.04.2022	698	13910.3	6.98	13899	4.45307	4	2113	43903.6	4.18	43857	14.0547	14
Gortanii_BosBo_4_2	14.04.2022	627	15182.9	7.37	15141	4.86046	5	857	44725.9	2.92	4479	14.3179	14
Gortanii_BosBo_4_3	14.04.2022	484	13738.2	5.98	13706	4.39796	4	1395	43985.7	3.37	44011	14.081	14
Gortanii_BosBo_4_4	14.04.2022	705	14928.5	5.11	14964	4.77902	5	2113	45599.6	3.3	45586	14.5977	15
Gortanii_BosBo_4_5	14.04.2022	1093	14602	5.7	14592	4.67449	5	1268	44479.2	4.61	44555	14.239	14
Gortanii_BosBo_4_6	14.04.2022	1218	13405	6.99	13495	4.2913	4	707	42417.7	2.84	42432	13.579	14
Gortanii_BosBo_4_7	14.04.2022	1499	14043.7	5.97	14109	4.49577	4	1322	43776.1	2.91	43839	14.0139	14
Gortanii_BosBo_4_8	14.04.2022	1635	13723	5.84	13698	4.39311	4	922	43930.1	3.42	43948	14.0632	14
Gortanii_BosBo_4_9	14.04.2022					0	0	1379	43040.4	2.81	43023	13.7784	14
diploidstandard	25.08.2022	6031	5301.98	5.32	5302
11092_1_s1	25.08.2022	1184	12233.8	6.26	12287	4.6148	5	2099	39166.6	3.75	39248	14.7743	15
11092_1_s2	25.08.2022	2872	12083.8	7.48	12141	4.55822	5	2733	39498.3	3.14	39550	14.8994	15
11092_1_s3	25.08.2022	2331	11601.1	9.21	11762	4.37613	4	1009	37742.2	3.44	37833	14.237	14
11092_1_s4	25.08.2022	1579	12469	7.21	12589	4.70353	5	2525	38001.8	4.36	38098	14.335	14
11092_1_s5	25.08.2022	1075	11860	7.67	11880	4.47378	4	2011	39030.6	4.07	39007	14.723	15
11092_4_s1	25.08.2022	621	11915.8	4.86	11946	4.49484	4	1048	37667.3	3.56	37812	14.2088	14
11092_4_s2	25.08.2022	783	11779.6	5.31	11874	4.44346	4	690	37618.4	3.53	37662	14.1903	14
11092_4_s3	25.08.2022	718	11164.6	6.55	11201	4.21147	4	191	34888.3	4.89	34873	13.1605	13
11092_4_s4	25.08.2022	1540	11951.4	6.52	12016	4.50828	5	2144	38178.7	5.56	38450	14.4017	14
11092_4_s5	25.08.2022	675	11702.1	6.62	11738	4.41426	4	1206	38224.9	3.57	38268	14.4191	14
11092_3_s1	25.08.2022	574	11768.6	5.16	11786	4.43934	4	364	37428.7	3.1	37505	14.1187	14
11092_3_s2	25.08.2022	585	10692.8	8.09	10741	4.0335	4	121	34657.8	5.11	34573	13.0735	13
11092_3_s3	25.08.2022	626	11310	8.58	11391	4.26633	4	498	36861.8	3.51	36967	13.9049	14
11092_3_s4	25.08.2022	633	11568.8	6.67	11613	4.36394	4	457	39023.7	3.83	39168	14.7204	15
11092_3_s5	25.08.2022	2676	11045	9.82	11088	4.16635	4	1703	37767.2	4.76	37946	14.2465	14
11092_5_s1	25.08.2022	1173	12306.7	6.02	12316	4.64231	5	1289	40002.2	4.15	40290	15.0895	15
11092_5_s2	25.08.2022	656	12632.1	5.49	12656	4.76504	5	2367	39553.2	3.96	39560	14.9202	15
11092_5_s3	25.08.2022	988	12417.4	6.08	12463	4.68404	5	2565	38875.7	3.81	39060	14.6646	15
11092_5_s4	25.08.2022	1527	12037.8	6.44	12080	4.54088	5	2215	37575.8	4.14	37657	14.1742	14
11092_5_s5	25.08.2022	994	11896	6.87	11924	4.4874	4	1695	38722.3	3.19	38828	14.6067	15
11092_6_s1	25.08.2022	688	11911.7	5.3	11980	4.49331	4	981	37891.7	3.7	38011	14.2934	14
11092_6_s2	25.08.2022	400	11328.2	4.64	11320	4.27321	4	533	35781.9	3.81	35938	13.4976	13
11092_6_s3	25.08.2022	318	12069	3.71	12106	4.55263	5	1164	36715.2	3.89	36765	13.8496	14
11092_6_s4	25.08.2022	694	10963	6.53	11047	4.13544	4	442	34671.7	5.62	34866	13.0788	13
11092_6_s5	25.08.2022	886	11058.1	6.66	11162	4.17132	4	840	33473.5	4.99	33499	12.6268	13
11094_1_s2_3_PEAKS	25.08.2022	341	11831.4	6.74	11806	4.463	4	962	36541	3.76	36500	13.7839	14
11094_1_s3	25.08.2022	443	11407.5	6.64	11485	4.30311	4	455	35530.3	3.94	35698	13.4027	13
11094_1_s5	25.08.2022	350	12192.6	6.85	12182	4.59926	5	1194	37464	4.81	37546	14.1321	14
11094_1_s6	25.08.2022	938	11412.7	6.78	11423	4.30506	4	1657	35213.6	4.77	35403	13.2832	13
diploidstandard	29.08.2022	5841	5485.43	5.56	5483
11094_9_s1	29.08.2022	1395	13000.4	4.89	13026	4.73997	5	4187	40191.5	2.82	40220	14.6539	15
11094_9_s2	29.08.2022	743	13156.4	5.74	13177	4.79683	5	1816	40524.7	4.54	40456	14.7754	15
11094_5_s1	29.08.2022	957	12703.6	6.65	12748	4.63178	5	1684	37613	3.46	37655	13.7138	14
11094_5_s3	29.08.2022	1139	12399.9	5.76	12545	4.52105	5	168	19617.9	3.44	19538	7.15272	7
11094_5_s5	29.08.2022	497	12725.4	5.92	12793	4.6397	5	2515	40320	3.09	40460	14.7008	15
11096_2_s1	29.08.2022	1190	12643.4	6.68	12677	4.60982	5	1730	39605.8	3.28	39618	14.4404	14
11096_2_s2	29.08.2022	702	12529.4	6.35	12576	4.56824	5	677	38203.6	3.96	38251	13.9291	14
11096_2_s3	29.08.2022	461	12018.1	6.63	12094	4.38183	4	493	39604.8	3.38	39693	14.44	14
11096_2_s4	29.08.2022	403	12735.5	4.63	12740	4.64337	5	1061	38950.4	3.26	38926	14.2014	14
11096_2_s5	29.08.2022	494	12668.8	5.8	12724	4.61905	5	1031	37790	3.36	37851	13.7783	14
11096_13_s1	29.08.2022	1204	12502.6	6.32	12538	4.55848	5	3089	39549.2	3.97	39553	14.4197	14
11096_13_s2	29.08.2022					0	0	3435	39631.4	3.29	39727	14.4497	14
11096_13_s3	29.08.2022	567	12458.5	5.21	12427	4.54241	5	3363	39624.3	3.44	39788	14.4471	14
11096_13_s4	29.08.2022	347	11167.5	6.09	11157	4.07168	4	1224	39618.3	3.78	39653	14.4449	14
11096_13_s5	29.08.2022	638	12583	6.07	12541	4.5878	5	2665	39569.1	3.78	39655	14.427	14
11097_1_s1	29.08.2022	603	12131.1	6.1	12192	4.42304	4	1649	39231	2.92	39359	14.3037	14
11097_1_s2	29.08.2022	1069	11841.9	6.18	11845	4.31759	4	1361	38466.7	3.53	38662	14.025	14
11097_1_s3	29.08.2022	539	12290.2	6.21	12292	4.48105	4	2586	39191.7	3.34	39281	14.2894	14
11097_1_s4	29.08.2022	390	11703.8	6.52	11841	4.26724	4	500	36285.9	3.21	36329	13.2299	13
11097_1_s5	29.08.2022	714	11562.1	6.66	11628	4.21557	4	225	36989.4	3.37	37144	13.4864	13
11097_9_s1	29.08.2022	928	12774.5	4.82	12852	4.65761	5	925	40345.9	3.21	40444	14.7102	15
11097_9_s2	29.08.2022	681	12941.6	6.05	13008	4.71855	5	1233	39126.3	3.13	39220	14.2655	14
11097_9_s3	29.08.2022	717	12916.9	5.08	13006	4.70955	5	1864	40509	3.41	40582	14.7697	15
11097_9_s4	29.08.2022	1011	13332.9	6.42	13319	4.86119	5	2337	39680.3	4.38	39651	14.4675	14
11097_9_s5	29.08.2022	1640	12646.8	6.4	12692	4.61104	5	1318	39096.4	3.06	39138	14.2546	14
11097_9_s6	29.08.2022	586	13067.7	6.61	13179	4.76453	5	1511	40163.4	3.64	40229	14.6437	15
diploidstandard	28/09/2022	4008	6105.8	6.06	6107
Petunia	2022-04-10	695	5531.29	6.49	5556	1.81181	2					0	0
1102_7_s1	2022-04-10	2080	13139.7	6.02	13164	4.30401	4	3861	44488	3.72	44432	14.5724	15
1102_7_s2	2022-04-10	531	11727.6	5.76	11726	3.84147	4	3963	41106.5	5.32	40975	13.4648	13
1102_7_s3	2022-04-10	1681	13471.2	6.38	13493	4.41259	4	2918	41467.9	4.59	41410	13.5831	14
1102_7_s4	2022-04-10	1211	12794.6	8.28	12795	4.19096	4	3077	41646.7	4.83	41582	13.6417	14
1102_7_s5	2022-04-10	3401	12898.8	8.31	12904	4.2251	4	4366	40487.2	4.97	40426	13.2619	13
1102_7_s6	2022-04-10	1645	13384.8	6.02	13370	4.38429	4	3699	42000.7	5.79	42025	13.7576	14
1102_7_s7	2022-04-10	1474	13512.2	4.41	13499	4.42603	4	2707	42304.8	5.26	42162	13.8573	14
1102_7_s8	2022-04-10	1592	13712.2	6.9	13712	4.49153	4	3502	42626.2	4.94	42484	13.9625	14
1102_7_s9	2022-04-10	3153	13526.9	6.85	13468	4.43082	4	2636	40024.5	4.45	39910	13.1103	13
1102_7_s10	2022-04-10	1904	13003.2	5.63	12979	4.2593	4	2897	40606.2	4.11	40607	13.3009	13
1102_9_s1	2022-04-10	334	14089.5	4.59	14114	4.61512	5	4694	42312.3	5.35	42358	13.8597	14
1102_9_s2	2022-04-10	612	13581.4	5.88	13659	4.44868	4	4335	40843.1	4.32	40973	13.3785	13
1102_9_s3	2022-04-10	642	13290	6.63	13221	4.35325	4	3234	40331.4	5.54	40573	13.2108	13
1102_9_s4	2022-04-10	726	14262.5	5.71	14278	4.67177	5	2332	40881.6	3.49	40922	13.3911	13
1102_9_s5	2022-04-10	614	13661.9	5.28	13665	4.47505	4	3846	41008.7	4.16	41105	13.4327	13
1102_9_s6	2022-04-10	562	14528.8	6.21	14456	4.75902	5	3589	42617.5	4.65	42608	13.9597	14
1102_9_s7	2022-04-10					0	0	2691	39549.9	6.51	39560	12.9549	13
1102_9_s8	2022-04-10	365	14022.8	4.02	14018	4.59326	5	3584	41163.8	3.88	41222	13.4835	13
1102_9_s9	2022-04-10	367	13988.1	5.32	13937	4.5819	5	2501	39435.2	5.59	39566	12.9173	13
1102_9_s10	2022-04-10	666	13486	6.99	13448	4.41744	4	2136	39966.7	5.3	40114	13.0914	13
1104_6_s2	2022-04-10	246	13641.4	6.9	13604	4.46833	4	2726	41107.2	4.81	41162	13.465	13
1104_6_s3	2022-04-10					0	0	1947	41925.1	4.01	41884	13.7329	14
1104_6_s4	2022-04-10					0	0	1958	41365.2	4.14	41425	13.5495	14
1104_6_s5	2022-04-10					0	0	1408	41763	4.51	41794	13.6798	14
1104_6_s6	2022-04-10					0	0	2755	43674.2	6.02	43363	14.3058	14
1104_6_s8	2022-04-10					0	0	1601	43837.9	6.45	43417	14.3594	14
1104_6_s9	2022-04-10					0	0	3066	43615.1	6.15	43289	14.2865	14
1104_6_s10	2022-04-10	436	14417.8	5.44	14434	4.72264	5	4139	36720.8	6.65	36347	12.0282	12
1104_6_s11	2022-04-10					0	0	276	37735.7	3.97	37632	12.3606	12
diploidstandard	28/09/2022	4008	6105.8	6.06	6107
11102_9_s1	2022-11-14					0	0	3644	40043.7	5.77	40398	13.1166	13
11102_9_s2	2022-11-14	1412	12388.9	9.41	40361	4.05809	4	5037	40145.6	5.32	40361	13.15	13
11102_9_s3	2022-11-14	1693	10953.2	12.97	11096	3.5878	4	4432	40047.7	4.42	40135	13.1179	13
11102_9_s4	2022-11-14					0	0	2096	39813.8	4.84	39910	13.0413	13
11102_9_s5	2022-11-14	523	13618.9	5.3	13703	4.46096	4	3581	41320.6	4.25	41453	13.5349	14
11104_5_s1	2022-11-14					0	0	3161	45322	5.66	45275	14.8456	15
11104_5_s2	2022-11-14	3157	13015.5	7.53	12935	4.26331	4	3757	41497.9	4.66	41565	13.5929	14
11104_5_s3	2022-11-14					0	0	4143	41690	4.02	41722	13.6559	14
11104_5_s4	2022-11-14					0	0	4095	40986.1	4.48	41060	13.4253	13
11104_5_s5	2022-11-14					0	0	2954	41473.9	5.04	41560	13.5851	14
11095_3_s1	2022-11-15					0	0	1732	41347.4	4.32	41488	13.5437	14
11095_3_s2	2022-11-15					0	0	889	41973.5	4.18	41951	13.7487	14
11095_3_s3_embry_loqual	2022-11-15					0	0	2961	42164.2	4.8	42172	13.8112	14
11095_3_s5	2022-11-15					0	0	3659	41542.3	5.02	41560	13.6075	14
11095_3_s6_embryo_loqual	2022-11-15					0	0	1316	41571.5	4.73	41503	13.617	14
11095_3_s8	2022-11-15					0	0	4569	42051.5	4.76	42098	13.7743	14
11095_3_s9	2022-11-15	3170	12460	12.58	12390	4.08138	4	4247	41470.6	4.42	41402	13.584	14
11095_3_s10	2022-11-15					0	0	6878	41485.7	5.48	41511	13.5889	14
11095_4_s2	2022-11-15					0	0	1071	40703.1	3.99	40714	13.3326	13
11095_4_s3	2022-11-15					0	0	1856	41087.2	3.73	41077	13.4584	13
11095_4_s4	2022-11-15					0	0	767	39911	4.05	39840	13.0731	13
11095_4_s5	2022-11-15					0	0	1978	39918.3	5.53	39754	13.0755	13
11095_4_s6	2022-11-15	568	10525.9	11.45	10337	3.44782	3	804	40827	4.98	40603	13.3732	13
11095_4_s7	2022-11-15	2520	11405.1	16.14	11340	3.73583	4	1816	40800.5	6.25	40964	13.3645	13
11095_4_s8	2022-11-15					0	0	1051	41169.9	6.75	41081	13.4855	13
11095_4_s9	2022-11-15					0	0	4775	42978.2	6.97	42836	14.0778	14
11095_9_s1	2022-11-15					0	0	1401	42642.1	4.74	42623	13.9677	14
11095_9_s2_2_endo_peaks	2022-11-15					0	0	5770	42158.3	6.73	42175	13.8093	14
11095_9_s3	2022-11-15					0	0	3695	41048.9	5.66	41130	13.4459	13
11095_9_s4	2022-11-15					0	0	5094	41311.3	6.59	41558	13.5318	14
11095_9_s5	2022-11-15					0	0	4697	41822.8	5.87	41995	13.6994	14
11095_9_s6	2022-11-15					0	0	6605	40981.6	5.69	41125	13.4238	13
11095_9_s7	2022-11-15					0	0	7986	40811.2	6.39	41026	13.368	13
11095_9_s8	2022-11-15					0	0	6900	40645.7	5.2	40815	13.3138	13
11095_9_s9	2022-11-15					0	0	3886	40871.9	5.37	41080	13.3879	13
11095_9_s10	2022-11-15					0	0	4102	41229.8	5.31	41503	13.5051	14
11104_8_s1	2022-11-15					0	0	830	41552	4.19	41605	13.6107	14
11104_8_s3	2022-11-15					0	0	5527	41811.1	5.99	41844	13.6955	14
11104_8_s5	2022-11-15					0	0	1210	40733.9	5.35	40966	13.3427	13
11104_8_s6	2022-11-15					0	0	4328	40655.3	6.25	40779	13.317	13
11104_8_s7	2022-11-15					0	0	1375	40007.8	5.76	40235	13.1048	13
11104_8_s8	2022-11-15					0	0	2773	40724.6	5.68	40844	13.3397	13
11104_8_s9	2022-11-15					0	0	505	39061.2	6.08	39051	12.7948	13
11104_8_s10	2022-11-15					0	0	4123	41671.9	5.67	41663	13.6499	14
11098_1_s2	2022-11-16	938	12943.2	10.38	13066	4.23966	4	4093	53354.4	5.41	53504	17.4766	17
11098_1_s3	2022-11-16					0	0	477	39628.6	5.35	39717	12.9806	13
11098_1_s4	2022-11-16					0	0	4447	41040.4	5.33	41145	13.4431	13
11098_1_s5	2022-11-16					0	0	7113	40216.8	5.6	40286	13.1733	13
11098_1_s6	2022-11-16					0	0	5173	41088.8	5.4	41202	13.459	13
11098_1_s7	2022-11-16	1430	13271.4	9.54	13319	4.34713	4	7689	41490	6.31	41573	13.5904	14
11098_1_s8	2022-11-16					0	0	6514	40126.7	5.75	40274	13.1438	13
11098_1_s9	2022-11-16	1244	13378.8	9.3	13889	4.38231	4	8729	40941.5	5.86	41097	13.4107	13
11098_1_s10	2022-11-16					0	0	2488	54154.3	5.22	54234	17.7386	18
11099_2_s2	2022-11-16	1452	11458	12.75	11469	3.75314	4	1865	39822.1	5.43	39790	13.044	13
11099_2_s3	2022-11-16	2184	13774.2	12.6	13510	4.51186	5	8366	40379.6	5.62	40426	13.2266	13
11099_2_s4	2022-11-16	1658	11969.8	14.07	11928	3.9208	4	4337	41636.8	5.52	41672	13.6384	14
11099_2_s6	2022-11-16	3278	11076.1	13.82	11137	3.62805	4	771	39607.4	5.01	39787	12.9737	13
11099_2_s8	2022-11-16	2096	11904.3	13.31	12056	3.89933	4	496	40345.6	4.47	40316	13.2155	13
11099_2_s9	2022-11-16	2288	11287	14.7	11342	3.69713	4	1844	41992.3	4.8	42054	13.7549	14
11099_2_s10	2022-11-16	2689	12185	11.58	12218	3.99129	4	3549	40113.8	6.18	40196	13.1396	13
11099_3_s1_embryo_loqual	2022-11-16					0	0	4440	42848.5	5.59	42991	14.0354	14
11099_3_s3	2022-11-16	1904	12997.8	10.91	12983	4.25752	4	4944	41272.9	5.19	41433	13.5193	14
11099_3_s4	2022-11-16	3135	12851.2	12.3	12934	4.2095	4	5647	41809.4	5.46	41965	13.695	14
11099_3_s5	2022-11-16	3236	12239.8	12.78	12351	4.00922	4	3838	41127.1	5.04	41278	13.4715	13
11099_3_s6	2022-11-16	2268	12804.5	13.81	12718	4.19419	4	3348	41221	5.01	41332	13.5023	14
11099_3_s8	2022-11-16	2663	12648.8	13.6	12692	4.14321	4	2715	42113.2	5.54	42252	13.7945	14
11099_3_s9	2022-11-16					0	0	2377	41557.9	6.25	41802	13.6126	14
11099_3_s10	2022-11-16	3904	12906	13.5	12879	4.22747	4	4964	41766.2	5.42	41918	13.6808	14
11099_5_s1	2022-11-16	3686	13084.4	12.07	13010	4.2859	4	5729	40920.6	5.77	40938	13.4039	13
11099_5_s2	2022-11-16					0	0	4620	40784.2	6.26	40864	13.3592	13
11099_5_s3	2022-11-16	1282	12692.5	9.38	12676	4.15751	4	3091	40471	5.89	40493	13.2566	13
11099_5_s4	2022-11-16	1998	13179.6	9.85	13156	4.31709	4	2004	41842.9	5.33	41744	13.706	14
11099_5_s5	2022-11-16	2148	12869.4	12.38	12849	4.21547	4	3679	40644.4	5.25	40672	13.3134	13
11099_5_s6	2022-11-16	1725	12387.5	13.28	12392	4.05763	4	1623	40779	5.88	40861	13.3575	13
11099_5_s7	2022-11-16	2936	12613.5	9.63	12666	4.13164	4	805	40244.2	5.1	40441	13.1823	13
11099_5_s8	2022-11-16	3970	12018.6	14.92	12081	3.93678	4	4905	39989.4	6.01	40151	13.0988	13
11099_5_s9	2022-11-16	4633	11931.3	14.91	11930	3.90819	4	3993	40759.7	5.27	40835	13.3511	13
11099_5_s10	2022-11-16					0	0	4091	40167	5.82	40209	13.157	13
11102_6_s1	2022-11-16	3097	12785.1	15.09	12773	4.18786	4	9137	41541.3	4.64	41638	13.6072	14
11102_6_s2	2022-11-16					0	0	7604	41055.9	4.95	41140	13.4482	13
11102_6_s3	2022-11-16	6847	12912.4	15.08	12834	4.22956	4	9261	41430.1	4.56	41554	13.5707	14
11102_6_s4	2022-11-16	2528	13517.3	12.07	13525	4.42768	4	7197	40328.3	5.29	40439	13.2098	13
11102_6_s5	2022-11-16	2903	13069.7	10.29	13186	4.28109	4	743	41584.2	4.44	41586	13.6212	14
11102_6_s6	2022-11-16	2247	11932.3	13.6	11989	3.9085	4	2924	40908.2	5.09	40907	13.3998	13
11102_6_s7	2022-11-16					0	0	4031	40308.2	6.08	40459	13.2032	13
11102_6_s8	2022-11-16	2653	12346.8	13.25	12462	4.0443	4	5784	39988.5	5.58	40122	13.0985	13
11102_6_s9	2022-11-16	2257	13503.6	10.47	13433	4.42319	4	7473	41282.8	5.39	41534	13.5225	14
11102_6_s10	2022-11-16					0	0	6568	41026.4	5.41	41166	13.4385	13
11104_2_s1	2022-11-17					0	0	1530	41858	6.4	41845	13.7109	14
11104_2_s2	2022-11-17					0	0	3115	41361	5.37	41445	13.5481	14
11104_2_s3	2022-11-17					0	0	5326	41242.5	5.96	41285	13.5093	14
11104_2_s4	2022-11-17					0	0	4574	42105.9	6.36	42128	13.7921	14
11104_2_s5	2022-11-17	3933	11138.4	16.58	11128	3.64847	4	2289	40664.2	6.22	40759	13.3199	13
11104_2_s6	2022-11-17					0	0	6136	41000.3	5.83	41194	13.43	13
11104_2_s7	2022-11-17	3361	12063.1	13.19	12030	3.95135	4	3446	39878.1	5.88	39981	13.0624	13
11104_2_s8	2022-11-17	3620	12072.1	13.42	12087	3.95431	4	2042	40543.4	6.31	40572	13.2803	13
11104_2_s9	2022-11-17	4975	11272.2	18.42	11259	3.6923	4	5626	40523.9	7.3	40673	13.2739	13
11104_2_s10	2022-11-17	2726	11132.7	15.88	11193	3.64661	4	1694	40521.3	5.56	40504	13.2731	13
11106_3_s1	2022-11-17	1588	12181.1	15.98	12024	3.99001	4	2508	40713.9	5.91	40748	13.3361	13
11106_3_s3	2022-11-17					0	0	2103	40318.1	6.76	40202	13.2065	13
11106_3_s5	2022-11-17					0	0	2189	41954.7	6.73	41963	13.7426	14
11106_3_s6_bad_endosperm_peak	2022-11-17	1134	9858.82	23.56	9783	3.22933	3	817	40419.1	5.15	40407	13.2396	13
11106_3_s7	2022-11-17					0	0	2928	41430.6	6.11	41529	13.5709	14
11106_3_s9	2022-11-17	2851	11387.1	14.65	11403	3.72995	4	757	38499.8	6.5	38702	12.6109	13
1106_10_s1	2022-11-30	1510	13094.1	12	13009	4.28906	4	1552	44660.8	7.39	44774	14.629	15
1105_1_s3	2022-11-30					0	0	204	37951	6.5	37740	12.4311	12
1105_1_s6	2022-11-30	3122	11436.1	13.85	11326	3.74599	4	1574	36718.4	6.16	36744	12.0274	12
1105_1_s7	2022-11-30	3232	12370.5	12.49	12279	4.05204	4	2100	40638.6	6.03	40660	13.3115	13
1105_1_s8	2022-11-30	1916	11343.8	11.51	11339	3.71574	4	757	39272.8	5.45	39289	12.8641	13
1105_1_s9	2022-11-30	3440	11765.4	13.27	11711	3.85383	4	3780	39764.8	5.87	39851	13.0253	13
1105_1_s10	2022-11-30	2653	12056.5	12.49	12049	3.94919	4	1919	39559.2	5.17	39589	12.9579	13
11106_5_s1	2022-11-30	1478	11875.1	12.77	11781	3.88978	4	416	38938.2	5.09	38782	12.7545	13
11106_5_s2	2022-11-30	1074	12771.2	11.83	12581	4.1833	4	4636	41100.9	4.79	41181	13.4629	13
11106_5_s3	2022-11-30	628	12596	11.23	12484	4.12591	4	1532	39896.7	5.66	39991	13.0685	13
11106_5_s4	2022-11-30					0	0	1208	40532.8	5.4	40614	13.2768	13
11106_5_s5	2022-11-30	505	12171.1	11.59	12062	3.98674	4	739	41846.4	5.13	41771	13.7071	14
11106_5_s6	2022-11-30	1280	12417.4	11.54	12322	4.06739	4	1891	39455.9	6	39393	12.9241	13
11106_5_s7	2022-11-30					0	0	1196	39447.5	5.05	39423	12.9213	13
11106_5_s8	2022-11-30	926	11711	12.4	11686	3.83602	4	240	40459.7	4.77	40399	13.2529	13
11106_5_s9	2022-11-30	2392	12442.7	10.75	12379	4.07569	4	1844	40167.7	5.18	40093	13.1572	13
11106_5_s10	2022-11-30	3619	12500.9	12.97	12478	4.09476	4	1786	41281	4.37	41383	13.5219	14
11106_10_s2	2022-11-30	1228	40293.3	5.36	40188	13.1984	13	677	12789.9	12.6	12678	4.18943	4
11106_10_s3	2022-11-30					0	0	3630	39577.4	7.09	39579	12.9639	13
11106_10_s3_2	2022-11-30	1964	12441	12.34	12438	4.07514	4	3630	39577.4	7.09	39579	12.9639	13
11106_10_s4	2022-11-30					0	0	2858	39307.4	6.13	39392	12.8754	13
11106_10_s5	2022-11-30	3162	12187.4	14.97	12149	3.99206	4	4475	40830	5.64	40714	13.3742	13
11106_10_s6	2022-11-30	2549	11317.9	16.08	11330	3.70726	4	1885	38015.9	6.28	37985	12.4524	12
11106_10_s7	2022-11-30	2637	12420.4	12.07	12435	4.06839	4	839	39407.1	6.13	39432	12.9081	13
11106_10_s8	2022-11-30	2095	12331.3	12.58	12334	4.0392	4	1064	39548.5	6.68	39582	12.9544	13
11106_10_s9	2022-11-30	3285	12307.7	11.94	12364	4.03148	4	2450	40414.7	6.05	40415	13.2381	13
11094_4_s1	2023-08-17	416	11578	4.56	11596	3.64179	4	2434	34710.8	3.85	34742	10.9181	11
11094_4_s4	2023-08-17	813	11541.1	5.56	11558	3.63017	4	3833	35861.2	4.01	35837	11.2799	11
11094_4_s5	2023-08-17					0	0	2584	35393.1	4.78	35254	11.1327	11
11094_4_s6	2023-08-17	1940	28783.5	4.84	28726	9.05367	9	1096	39985	4.55	40000	12.5771	13
11094_7_s1	2023-08-17	911	11149.3	6.1	11195	3.50695	4	3543	34840.3	3.6	34860	10.9588	11
11094_7_s2	2023-08-17	532	11640.2	5.53	11627	3.66136	4	3129	35282.8	3.65	35281	11.098	11
11094_7_s3	2023-08-17	645	11333	5.35	11370	3.56472	4	1963	35300.9	4.19	35250	11.1037	11
11094_7_s4	2023-08-17	671	11290	5.32	11313	3.55119	4	3944	34570.6	3.16	34585	10.874	11
11094_7_s5	2023-08-17	553	11631.7	4.55	11638	3.65869	4	3354	34857.2	3.46	34873	10.9641	11
11094_11_s1	2023-08-17					0	0	2618	36728.8	5.1	36599	11.5528	12
11094_11_s2	2023-08-17	774	11079	8.95	11076	3.48484	3	2140	35359.4	4.67	35346	11.1221	11
11094_11_s3	2023-08-17	518	12920.1	7.76	12949	4.06396	4	1589	37063.2	5.99	37072	11.658	12
11094_11_s4	2023-08-17					0	0	658	48323.7	3.22	48297	15.1999	15
11094_11_s5	2023-08-17					0	0	1203	35639.1	4.74	35689	11.2101	11
11105_1_s1	2023-08-17	526	11889.7	4.46	11894	3.73982	4	2010	36692.3	5.2	36576	11.5414	12
11105_1_s2	2023-08-17	301	10172.3	9.28	10158	3.19964	3	509	35271.4	4.62	35241	11.0944	11
11105_1_s3	2023-08-17	316	7797.61	3.47	7809	2.45269	2	1737	34858.7	9.71	34839	10.9646	11
11105_1_s4	2023-08-17					0	0	1428	35692.8	4.94	35612	11.227	11
17842_s1	29.08.23					0	0	922	32432.3	3.42	32364	10.2014	10
17842_s2	29.08.23	445	9755.46	5.56	9704	3.06852	3	2145	31766.8	5.33	31730	9.99207	10
17842_s3	29.08.23	1202	9191.55	6.1	9232	2.89115	3	3152	30214.6	4.97	30279	9.50383	10
17842_s4	29.08.23	786	9407.56	6.16	6408	2.95909	3	3159	26643	6.69	26596	8.38041	8
17842_s5	29.08.23	1460	8822.6	8.67	8844	2.7751	3	1582	30224.4	4.34	30155	9.5069	10

## Sheet: FCSS_Reproduction
Sample	Date Measured	Treatment	Ploidy_Maternal	Embryo Peak Ploidy	Endosperm Peak Ploidy	Ratio (Peak Index)	Embryo Maternal Contribution	Embryo Paternal Contribution	Endosperm Maternal Contribution	Endosperm Paternal Contribution	Pathway	# PseudApomictic	#AutApomict	#Total Apo	# Sexual	Percent Sex	Total Seeds
Palaeoeuganeus_AD_1_1	05.04.2022	WildCollected		5	15	3			10	5	Pseudogamous Apomictic	9	0	9	0	0	9
Palaeoeuganeus_AD_1_2	05.04.2022	WildCollected		4	14	3.5			8	6	Pseudogamous Apomictic
Palaeoeuganeus_AD_1_3	05.04.2022	WildCollected		4	14	3.5			8	6	Pseudogamous Apomictic
Palaeoeuganeus_AD_1_4	05.04.2022	WildCollected		4	14	3.5			8	6	Pseudogamous Apomictic
Palaeoeuganeus_AD_1_5	05.04.2022	WildCollected		4	14	3.5			8	6	Pseudogamous Apomictic
Palaeoeuganeus_AD_1_6	05.04.2022	WildCollected		4	14	3.5			8	6	Pseudogamous Apomictic
Palaeoeuganeus_AD_1_7	05.04.2022	WildCollected		4	14	3.5			8	6	Pseudogamous Apomictic
Palaeoeuganeus_AD_1_8	05.04.2022	WildCollected		4	14	3.5			8	6	Pseudogamous Apomictic
Palaeoeuganeus_AD_1_9	05.04.2022	WildCollected		4	13	3.25			8	5	Pseudogamous Apomictic
Palaeoeuganeus_AD_1_10	05.04.2022	WildCollected			14	#DIV/0!			8	6	#DIV/0!
Palaeoeuganeus_Q_1_1	05.04.2022	WildCollected	4	4	14	3.5	4	0	8	6	Pseudogamous Apomictic	8	0	8	0	0	8
Palaeoeuganeus_Q_1_2	05.04.2022	WildCollected	4	5	0						NONE
Palaeoeuganeus_Q_1_3	05.04.2022	WildCollected	4	5	14	2.8	5	0	10	4	Pseudogamous Apomictic
Palaeoeuganeus_Q_1_4	05.04.2022	WildCollected	4	5	14	2.8	5	0	10	4	Pseudogamous Apomictic
Palaeoeuganeus_Q_1_6	05.04.2022	WildCollected	4	5	14	2.8	5	0	10	4	Pseudogamous Apomictic
Palaeoeuganeus_Q_1_7	05.04.2022	WildCollected	4	5	14	2.8	5	0	10	4	Pseudogamous Apomictic
Palaeoeuganeus_Q_1_8	05.04.2022	WildCollected	4	5	14	2.8	5	0	10	4	Pseudogamous Apomictic
Palaeoeuganeus_Q_1_9	05.04.2022	WildCollected	4	5	14	2.8	5	0	10	4	Pseudogamous Apomictic
Palaeoeuganeus_Q_1_10	05.04.2022	WildCollected	4	5	14	2.8	5	0	10	4	Pseudogamous Apomictic
Palaeoeuganeus_Q_3_1	05.04.2022	WildCollected	4	4	14	3.5	4	0	8	6	Pseudogamous Apomictic	10	0	10	0	0	10
Palaeoeuganeus_Q_3_2	05.04.2022	WildCollected	4	4	14	3.5	4	0	8	6	Pseudogamous Apomictic
Palaeoeuganeus_Q_3_3	05.04.2022	WildCollected	4	4	14	3.5	4	0	8	6	Pseudogamous Apomictic
Palaeoeuganeus_Q_3_4	05.04.2022	WildCollected	4	4	14	3.5	4	0	8	6	Pseudogamous Apomictic
Palaeoeuganeus_Q_3_5	05.04.2022	WildCollected	4	4	14	3.5	4	0	8	6	Pseudogamous Apomictic
Palaeoeuganeus_Q_3_6	05.04.2022	WildCollected	4	4	14	3.5	4	0	8	6	Pseudogamous Apomictic
Palaeoeuganeus_Q_3_7	05.04.2022	WildCollected	4	4	14	3.5	4	0	8	6	Pseudogamous Apomictic
Palaeoeuganeus_Q_3_8	05.04.2022	WildCollected	4	4	14	3.5	4	0	8	6	Pseudogamous Apomictic
Palaeoeuganeus_Q_3_9	05.04.2022	WildCollected	4	4	14	3.5	4	0	8	6	Pseudogamous Apomictic
Palaeoeuganeus_Q_3_10	05.04.2022	WildCollected	4	4	14	3.5	4	0	8	6	Pseudogamous Apomictic
Palaeoeuganeus_Q_4_1	05.04.2022	WildCollected	4	4	14	3.5	4	0	8	6	Pseudogamous Apomictic	10	0	10	0	0	10
Palaeoeuganeus_Q_4_2	05.04.2022	WildCollected	4	4	13	3.25	4	0	8	5	Pseudogamous Apomictic
Palaeoeuganeus_Q_4_3	05.04.2022	WildCollected	4	4	14	3.5	4	0	8	6	Pseudogamous Apomictic
Palaeoeuganeus_Q_4_4	05.04.2022	WildCollected	4	4	13	3.25	4	0	8	5	Pseudogamous Apomictic
Palaeoeuganeus_Q_4_5	05.04.2022	WildCollected	4	4	13	3.25	4	0	8	5	Pseudogamous Apomictic
Palaeoeuganeus_Q_4_6	05.04.2022	WildCollected	4	4	14	3.5	4	0	8	6	Pseudogamous Apomictic
Palaeoeuganeus_Q_4_7	05.04.2022	WildCollected	4	4	14	3.5	4	0	8	6	Pseudogamous Apomictic
Palaeoeuganeus_Q_4_8	05.04.2022	WildCollected	4	4	14	3.5	4	0	8	6	Pseudogamous Apomictic
Palaeoeuganeus_Q_4_9	05.04.2022	WildCollected	4	4	13	3.25	4	0	8	5	Pseudogamous Apomictic
Palaeoeuganeus_Q_4_10	05.04.2022	WildCollected	4	5	14	2.8	5	0	8	6	Pseudogamous Apomictic
Palaeoeuganeus_AD_2_10_NO_ENDOSPERM_PEAK	12.04.2022	WildCollected	4	4
Palaeoeuganeus_AD_3_1	12.04.2022	WildCollected	4	4	14	3.5	4	0	8	6	Pseudogamous Apomictic	9	0	9	0	0	9
Palaeoeuganeus_AD_3_2	12.04.2022	WildCollected	4	4	0	0	4	0			NONE
Palaeoeuganeus_AD_3_3	12.04.2022	WildCollected	4	0	13	3.25			8	5	Pseudogamous Apomictic
Palaeoeuganeus_AD_3_4	12.04.2022	WildCollected	4	4	14	3.5	4	0	8	6	Pseudogamous Apomictic
Palaeoeuganeus_AD_3_5	12.04.2022	WildCollected	4	5	14	2.8	4	0	8	6	Pseudogamous Apomictic
Palaeoeuganeus_AD_3_6	12.04.2022	WildCollected	4	0	13	3.25			8	5	Pseudogamous Apomictic
Palaeoeuganeus_AD_3_7	12.04.2022	WildCollected	4	0	14	3.5			8	6	Pseudogamous Apomictic
Palaeoeuganeus_AD_3_8	12.04.2022	WildCollected	4	4	13	3.25	4	0	8	5	Pseudogamous Apomictic
Palaeoeuganeus_AD_3_9	12.04.2022	WildCollected	4	4	13	3.25	4	0	8	5	Pseudogamous Apomictic
Palaeoeuganeus_AD_3_10	12.04.2022	WildCollected	4	4	14	3.5	4	0	8	6	Pseudogamous Apomictic
Palaeoeuganeus_AD_5_2	12.04.2022	WildCollected	?	4
Poldnii_C_1_1	12.04.2022	WildCollected	4	4	13	3.25	4	0	8	5	Pseudogamous Apomictic	10	0	10	0	0	10
Poldnii_C_1_2	12.04.2022	WildCollected	4	4	14	3.5	4	0	8	6	Pseudogamous Apomictic
Poldnii_C_1_3	12.04.2022	WildCollected	4	0	14	3.5			8	6	Pseudogamous Apomictic
Poldnii_C_1_4	12.04.2022	WildCollected	4	4	14	3.5	4	0	8	6	Pseudogamous Apomictic
Poldnii_C_1_5	12.04.2022	WildCollected	4	0	14	3.5			8	6	Pseudogamous Apomictic
Poldnii_C_1_6	12.04.2022	WildCollected	4	4	14	3.5	4	0	8	6	Pseudogamous Apomictic
Poldnii_C_1_7	12.04.2022	WildCollected	4	4	14	3.5	4	0	8	6	Pseudogamous Apomictic
Poldnii_C_1_8	12.04.2022	WildCollected	4	4	13	3.25	4	0	8	5	Pseudogamous Apomictic
Poldnii_C_1_9	12.04.2022	WildCollected	4	0	14	3.5			8	6	Pseudogamous Apomictic
Poldnii_C_1_10	12.04.2022	WildCollected	4	4	13	3.25	4	0	8	5	Pseudogamous Apomictic
Poldnii_C_2_1	12.04.2022	WildCollected	4	0	13	3.25			8	5	Pseudogamous Apomictic	9	0	9	0	0	9
Poldnii_C_2_2	12.04.2022	WildCollected	4	4	14	3.5	4	0	8	6	Pseudogamous Apomictic
Poldnii_C_2_4	12.04.2022	WildCollected	4	4	13	3.25	4	0	8	5	Pseudogamous Apomictic
Poldnii_C_2_5	12.04.2022	WildCollected	4	4	13	3.25	4	0	8	5	Pseudogamous Apomictic
Poldnii_C_2_6	12.04.2022	WildCollected	4	4	13	3.25	4	0	8	5	Pseudogamous Apomictic
Poldnii_C_2_7	12.04.2022	WildCollected	4	4	13	3.25	4	0	8	5	Pseudogamous Apomictic
Poldnii_C_2_8	12.04.2022	WildCollected	4	4	13	3.25	4	0	8	5	Pseudogamous Apomictic
Poldnii_C_2_9	12.04.2022	WildCollected	4	0	13	3.25			8	5	Pseudogamous Apomictic
Poldnii_C_2_10	12.04.2022	WildCollected	4	4	11	2.75	4	0	8	3	Pseudogamous Apomictic
Poldnii_C_4_2	12.04.2022	WildCollected	4	4	13	3.25	4	0	8	5	Pseudogamous Apomictic	4	0	4	0	0	4
Poldnii_C_4_3	12.04.2022	WildCollected	4	4	12	3	4	0	8	4	Pseudogamous Apomictic
Poldnii_C_4_4	12.04.2022	WildCollected	4	4	13	3.25	4	0	8	5	Pseudogamous Apomictic
Poldnii_C_4_5	12.04.2022	WildCollected	4	0	13	3.25			8	5	Pseudogamous Apomictic
Gortanii_BosBo_1_1	13.04.2022	WildCollected	4	0	14	3.5			8	6	Pseudogamous Apomictic	8	0	8	0	0	8
Gortanii_BosBo_1_2	13.04.2022	WildCollected	4	4	14	3.5	4	0	8	6	Pseudogamous Apomictic
Gortanii_BosBo_1_3	13.04.2022	WildCollected	4	4	14	3.5	4	0	8	6	Pseudogamous Apomictic
Gortanii_BosBo_1_4	13.04.2022	WildCollected	4	4	13	3.25	4	0	8	5	Pseudogamous Apomictic
Gortanii_BosBo_1_5	13.04.2022	WildCollected	4	4	14	3.5	4	0	8	6	Pseudogamous Apomictic
Gortanii_BosBo_1_6	13.04.2022	WildCollected	4	4	13	3.25	4	0	8	5	Pseudogamous Apomictic
Gortanii_BosBo_1_7	13.04.2022	WildCollected	4	4	18	4.5	4	0	8	10	Pseudogamous Apomictic
Gortanii_BosBo_1_8	13.04.2022	WildCollected	4	4	0	0	4	0			NONE
Gortanii_BosBo_1_9	13.04.2022	WildCollected	4	4	14	3.5	4	0	8	6	Pseudogamous Apomictic
Gortanii_BosBo_1_10	13.04.2022	WildCollected	4	4	0	0	4	0			NONE
Gortanii_BosBo_2_1	13.04.2022	WildCollected	4	4	14	3.5	4		8	6	Pseudogamous Apomictic	9	0	9	0	0	9
Gortanii_BosBo_2_2	13.04.2022	WildCollected	4	4	13	3.25	4		8	5	Pseudogamous Apomictic
Gortanii_BosBo_2_3	13.04.2022	WildCollected	4	4	14	3.5	4		8	6	Pseudogamous Apomictic
Gortanii_BosBo_2_4	13.04.2022	WildCollected	4	4	0	0	4				NONE
Gortanii_BosBo_2_5	13.04.2022	WildCollected	4	4	14	3.5	4		8	6	Pseudogamous Apomictic
Gortanii_BosBo_2_6	14.04.2022	WildCollected	4	4	14	3.5	4		8	6	Pseudogamous Apomictic
Gortanii_BosBo_2_7	14.04.2022	WildCollected	4	0	15	3.75			8	7	Pseudogamous Apomictic
Gortanii_BosBo_2_8	14.04.2022	WildCollected	4	5	14	2.8	4	2	8	6	Pseudogamous Apomictic
Gortanii_BosBo_2_9	14.04.2022	WildCollected	4	5	15	3	4	2	8	7	Pseudogamous Apomictic
Gortanii_BosBo_2_10	14.04.2022	WildCollected	4	4	13	3.25	4		8	5	Pseudogamous Apomictic
Gortanii_CdR_2_1	13.04.2022	WildCollected	4	0	15	3.75			8	7	Pseudogamous Apomictic	10	0	10	0	0	10
Gortanii_CdR_2_2	13.04.2022	WildCollected	4	0	15	3.75			8	7	Pseudogamous Apomictic
Gortanii_CdR_2_3	13.04.2022	WildCollected	4	5	15	3	4		8	7	Pseudogamous Apomictic
Gortanii_CdR_2_4	13.04.2022	WildCollected	4	4	14	3.5	4		8	6	Pseudogamous Apomictic
Gortanii_CdR_2_5	13.04.2022	WildCollected	4	5	15	3	4		8	7	Pseudogamous Apomictic
Gortanii_CdR_2_6	13.04.2022	WildCollected	4	4	14	3.5	4		8	6	Pseudogamous Apomictic
Gortanii_CdR_2_7	13.04.2022	WildCollected	4	4	15	3.75	4		8	7	Pseudogamous Apomictic
Gortanii_CdR_2_8	13.04.2022	WildCollected	4	0	15	3.75			8	7	Pseudogamous Apomictic
Gortanii_CdR_2_9	13.04.2022	WildCollected	4	4	15	3.75	4		8	7	Pseudogamous Apomictic
Gortanii_CdR_2_10	13.04.2022	WildCollected	4	0	15	3.75			8	7	Pseudogamous Apomictic
Gortanii_CdR_3_1	13.04.2022	WildCollected	4	5		0	4	2			NONE	8	0	8	0	0	8
Gortanii_CdR_3_2	13.04.2022	WildCollected	4	5	14	2.8	4	2	8	6	Pseudogamous Apomictic
Gortanii_CdR_3_3	13.04.2022	WildCollected	4	5	15	3	4	2	8	7	Pseudogamous Apomictic
Gortanii_CdR_3_4	13.04.2022	WildCollected	4	0	14	3.5			8	6	Pseudogamous Apomictic
Gortanii_CdR_3_5	13.04.2022	WildCollected	4	5	14	2.8	4	2	8	6	Pseudogamous Apomictic
Gortanii_CdR_3_6	13.04.2022	WildCollected	4	5	19	3.8	4	2	8	11	Pseudogamous Apomictic
Gortanii_CdR_3_7	13.04.2022	WildCollected	4	4	14	3.5	4	0	8	6	Pseudogamous Apomictic
Gortanii_CdR_3_8	13.04.2022	WildCollected	4	4	14	3.5	4	0	8	6	Pseudogamous Apomictic
Gortanii_CdR_3_9	13.04.2022	WildCollected	4	4	14	3.5	4	0	8	6	Pseudogamous Apomictic
Gortanii_CdR_3_10	13.04.2022	WildCollected	4	4		0	4	0			NONE
Gortanii_CdR_5_2	13.04.2022	WildCollected	4	4	15	3.75					Pseudogamous Apomictic	9	0	9	0	0	9
Gortanii_CdR_5_3	13.04.2022	WildCollected	4	0	15	3.75					Pseudogamous Apomictic
Gortanii_CdR_5_4	13.04.2022	WildCollected	4	5	14	2.8					Pseudogamous Apomictic
Gortanii_CdR_5_5	13.04.2022	WildCollected	4	5	14	2.8					Pseudogamous Apomictic
Gortanii_CdR_5_6	13.04.2022	WildCollected	4	4	15	3.75					Pseudogamous Apomictic
Gortanii_CdR_5_7	13.04.2022	WildCollected	4	5	14	2.8					Pseudogamous Apomictic
Gortanii_CdR_5_8	13.04.2022	WildCollected	4	5	14	2.8					Pseudogamous Apomictic
Gortanii_CdR_5_9	13.04.2022	WildCollected	4	5	15	3					Pseudogamous Apomictic
Gortanii_CdR_5_10	13.04.2022	WildCollected	4	5	14	2.8					Pseudogamous Apomictic
Poldnii_C_4_6	13.04.2022	WildCollected	4	4	14	3.5					Pseudogamous Apomictic	4	0	4	0	0	4
Poldnii_C_4_7	13.04.2022	WildCollected	4	4	0	0					NONE
Poldnii_C_4_8	13.04.2022	WildCollected	4	5	14	2.8					Pseudogamous Apomictic
Poldnii_C_4_9	13.04.2022	WildCollected	4	5	14	2.8					Pseudogamous Apomictic
Poldnii_C_4_10	13.04.2022	WildCollected	4	5	14	2.8					Pseudogamous Apomictic
Gortanii_BB_1_1	14.04.2022	WildCollected	4	4	14	3.5					Pseudogamous Apomictic	9	0	9	0	0	9
Gortanii_BB_1_2	14.04.2022	WildCollected	4	4	14	3.5					Pseudogamous Apomictic
Gortanii_BB_1_3	14.04.2022	WildCollected	4	4	14	3.5					Pseudogamous Apomictic
Gortanii_BB_1_4	14.04.2022	WildCollected	4	4	14	3.5					Pseudogamous Apomictic
Gortanii_BB_1_5	14.04.2022	WildCollected	4	0	14	3.5					Pseudogamous Apomictic
Gortanii_BB_1_6	14.04.2022	WildCollected	4	4	14	3.5					Pseudogamous Apomictic
Gortanii_BB_1_7	14.04.2022	WildCollected	4	4	14	3.5					Pseudogamous Apomictic
Gortanii_BB_1_8	14.04.2022	WildCollected	4	0	13	3.25					Pseudogamous Apomictic
Gortanii_BB_1_9	14.04.2022	WildCollected	4	4	14	3.5					Pseudogamous Apomictic
Gortanii_BB_2_1	14.04.2022	WildCollected	4		14	3.5					Pseudogamous Apomictic	10	0	10	0	0	10
Gortanii_BB_2_2	14.04.2022	WildCollected	4	4	14	3.5					Pseudogamous Apomictic
Gortanii_BB_2_3	14.04.2022	WildCollected	4	4	14	3.5					Pseudogamous Apomictic
Gortanii_BB_2_4	14.04.2022	WildCollected	4	0	15	3.75					Pseudogamous Apomictic
Gortanii_BB_2_5	14.04.2022	WildCollected	4	4	14	3.5					Pseudogamous Apomictic
Gortanii_BB_2_6	14.04.2022	WildCollected	4	4	14	3.5					Pseudogamous Apomictic
Gortanii_BB_2_7	14.04.2022	WildCollected	4	4	13	3.25					Pseudogamous Apomictic
Gortanii_BB_2_8	14.04.2022	WildCollected	4	4	14	3.5					Pseudogamous Apomictic
Gortanii_BB_2_9	14.04.2022	WildCollected	4	4	14	3.5					Pseudogamous Apomictic
Gortanii_BB_2_10	14.04.2022	WildCollected	4	4	13	3.25					Pseudogamous Apomictic
Gortanii_BB_5_1	14.04.2022	WildCollected	4	4	14	3.5					Pseudogamous Apomictic	10	0	10	0	0	10
Gortanii_BB_5_2	14.04.2022	WildCollected	4	4	15	3.75					Pseudogamous Apomictic
Gortanii_BB_5_3	14.04.2022	WildCollected	4	4	15	3.75					Pseudogamous Apomictic
Gortanii_BB_5_4	14.04.2022	WildCollected	4	5	14	2.8					Pseudogamous Apomictic
Gortanii_BB_5_5	14.04.2022	WildCollected	4	4	14	3.5					Pseudogamous Apomictic
Gortanii_BB_5_6	14.04.2022	WildCollected	4	4	14	3.5					Pseudogamous Apomictic
Gortanii_BB_5_7	14.04.2022	WildCollected	4	4	13	3.25					Pseudogamous Apomictic
Gortanii_BB_5_8	14.04.2022	WildCollected	4	4	13	3.25					Pseudogamous Apomictic
Gortanii_BB_5_9	14.04.2022	WildCollected	4	4	13	3.25					Pseudogamous Apomictic
Gortanii_BB_5_10	14.04.2022	WildCollected	4	4	13	3.25					Pseudogamous Apomictic
Gortanii_BosBo_4_1	14.04.2022	WildCollected	4	4	14	3.5					Pseudogamous Apomictic	9	0	9	0	0	9
Gortanii_BosBo_4_2	14.04.2022	WildCollected	4	5	14	2.8					Pseudogamous Apomictic
Gortanii_BosBo_4_3	14.04.2022	WildCollected	4	4	14	3.5					Pseudogamous Apomictic
Gortanii_BosBo_4_4	14.04.2022	WildCollected	4	5	15	3					Pseudogamous Apomictic
Gortanii_BosBo_4_5	14.04.2022	WildCollected	4	5	14	2.8					Pseudogamous Apomictic
Gortanii_BosBo_4_6	14.04.2022	WildCollected	4	4	14	3.5					Pseudogamous Apomictic
Gortanii_BosBo_4_7	14.04.2022	WildCollected	4	4	14	3.5					Pseudogamous Apomictic
Gortanii_BosBo_4_8	14.04.2022	WildCollected	4	4	14	3.5					Pseudogamous Apomictic
Gortanii_BosBo_4_9	14.04.2022	WildCollected	4	0	14	3.5					Pseudogamous Apomictic
11092_1_s1			4	5	15	3					Pseudogamous Apomictic	5	0	5	0	0	5
11092_1_s2			4	5	15	3					Pseudogamous Apomictic
11092_1_s3			4	4	14	3.5					Pseudogamous Apomictic
11092_1_s4			4	5	14	2.8					Pseudogamous Apomictic
11092_1_s5			4	4	15	3.75					Pseudogamous Apomictic
11092_4_s1			4	4	14	3.5					Pseudogamous Apomictic	5	0	5	0	0	5
11092_4_s2			4	4	14	3.5					Pseudogamous Apomictic
11092_4_s3			4	4	13	3.25					Pseudogamous Apomictic
11092_4_s4			4	5	14	2.8					Pseudogamous Apomictic
11092_4_s5			4	4	14	3.5					Pseudogamous Apomictic
11092_3_s1			4	4	14	3.5					Pseudogamous Apomictic	5	0	5	0	0	5
11092_3_s2			4	4	13	3.25					Pseudogamous Apomictic
11092_3_s3			4	4	14	3.5					Pseudogamous Apomictic
11092_3_s4			4	4	15	3.75					Pseudogamous Apomictic
11092_3_s5			4	4	14	3.5					Pseudogamous Apomictic
11092_5_s1			4	5	15	3					Pseudogamous Apomictic	5	0	5	0	0	5
11092_5_s2			4	5	15	3					Pseudogamous Apomictic
11092_5_s3			4	5	15	3					Pseudogamous Apomictic
11092_5_s4			4	5	14	2.8					Pseudogamous Apomictic
11092_5_s5			4	4	15	3.75					Pseudogamous Apomictic
11092_6_s1			4	4	14	3.5					Pseudogamous Apomictic	5	0	5	0	0	5
11092_6_s2			4	4	13	3.25					Pseudogamous Apomictic
11092_6_s3			4	5	14	2.8					Pseudogamous Apomictic
11092_6_s4			4	4	13	3.25					Pseudogamous Apomictic
11092_6_s5			4	4	13	3.25					Pseudogamous Apomictic
11094_1_s1			4	4	0	0					NONE	4	0	4	0	0	4
11094_1_s2_3_PEAKS			4	4	14	3.5					Pseudogamous Apomictic
11094_1_s3			4	4	13	3.25					Pseudogamous Apomictic
11094_1_s4			4	4	0	0					NONE
11094_1_s5			4	5	14	2.8					Pseudogamous Apomictic
11094_1_s6			4	4	13	3.25					Pseudogamous Apomictic
11094_9_s1			4	5	15	3					Pseudogamous Apomictic	2	0	2	0	0	2
11094_9_s2			4	5	15	3					Pseudogamous Apomictic
11094_9_s3			4	5	0	0					NONE
11094_9_s4			4	5	0	0					NONE
11094_9_s5			4	5	0	0					NONE
11094_5_s1			4	5	14	2.8					Pseudogamous Apomictic	2	0	2	1	33.3333	3
11094_5_s2			4	5	0	0					NONE
11094_5_s3			4	5	7	1.4					Sexual
11094_5_s4			4	5	0	0					NONE
11094_5_s5			4	5	15	3					Pseudogamous Apomictic
11096_2_s1				5	14	2.8					Pseudogamous Apomictic	5	0	5	0	0	5
11096_2_s2				5	14	2.8					Pseudogamous Apomictic
11096_2_s3				4	14	3.5					Pseudogamous Apomictic
11096_2_s4				5	14	2.8					Pseudogamous Apomictic
11096_2_s5				5	14	2.8					Pseudogamous Apomictic
11096_13_s1			4	5	14	2.8					Pseudogamous Apomictic	5	0	5	0	0	5
11096_13_s2			4	0	14	3.5					Pseudogamous Apomictic
11096_13_s3			4	5	14	2.8					Pseudogamous Apomictic
11096_13_s4			4	4	14	3.5					Pseudogamous Apomictic
11096_13_s5			4	5	14	2.8					Pseudogamous Apomictic
11097_1_s1			4	4	14	3.5					Pseudogamous Apomictic	5	0	5	0	0	5
11097_1_s2			4	4	14	3.5					Pseudogamous Apomictic
11097_1_s3			4	4	14	3.5					Pseudogamous Apomictic
11097_1_s4			4	4	13	3.25					Pseudogamous Apomictic
11097_1_s5			4	4	13	3.25					Pseudogamous Apomictic
11097_9_s1			4	5	15	3					Pseudogamous Apomictic	6	0	6	0	0	6
11097_9_s2			4	5	14	2.8					Pseudogamous Apomictic
11097_9_s3			4	5	15	3					Pseudogamous Apomictic
11097_9_s4			4	5	14	2.8					Pseudogamous Apomictic
11097_9_s5			4	5	14	2.8					Pseudogamous Apomictic
11097_9_s6			4	5	15	3					Pseudogamous Apomictic
1102_7_s1			4	4	15	3.75					Pseudogamous Apomictic	10	0	10	0	0	10
1102_7_s2			4	4	13	3.25					Pseudogamous Apomictic
1102_7_s3			4	4	14	3.5					Pseudogamous Apomictic
1102_7_s4			4	4	14	3.5					Pseudogamous Apomictic
1102_7_s5			4	4	13	3.25					Pseudogamous Apomictic
1102_7_s6			4	4	14	3.5					Pseudogamous Apomictic
1102_7_s7			4	4	14	3.5					Pseudogamous Apomictic
1102_7_s8			4	4	14	3.5					Pseudogamous Apomictic
1102_7_s9			4	4	13	3.25					Pseudogamous Apomictic
1102_7_s10			4	4	13	3.25					Pseudogamous Apomictic
1102_9_s1			4	5	14	2.8					Pseudogamous Apomictic	9	0	9	0	0	9
1102_9_s2			4	4	13	3.25					Pseudogamous Apomictic
1102_9_s3			4	4	13	3.25					Pseudogamous Apomictic
1102_9_s4			4	5	13	2.6					Pseudogamous Apomictic
1102_9_s5			4	4	13	3.25					Pseudogamous Apomictic
1102_9_s6			4	5	14	2.8					Pseudogamous Apomictic
1102_9_s7			4	0	13	#DIV/0!					#DIV/0!
1102_9_s8			4	5	13	2.6					Pseudogamous Apomictic
1102_9_s9			4	5	13	2.6					Pseudogamous Apomictic
1102_9_s10			4	4	13	3.25					Pseudogamous Apomictic
1104_6_s1			4	0	0	0					NONE	9	0	9	0	0	9
1104_6_s2			4	4	13	3.25					Pseudogamous Apomictic
1104_6_s3			4	0	14	3.5					Pseudogamous Apomictic
1104_6_s4			4	0	14	3.5					Pseudogamous Apomictic
1104_6_s5			4	0	14	3.5					Pseudogamous Apomictic
1104_6_s6			4	0	14	3.5					Pseudogamous Apomictic
1104_6_s7			4	0	0	0					NONE
1104_6_s8			4	0	14	3.5					Pseudogamous Apomictic
1104_6_s9			4	0	14	3.5					Pseudogamous Apomictic
1104_6_s10			4	5	12	2.4					Pseudogamous Apomictic
1104_6_s11			4	0	12	3					Pseudogamous Apomictic
11102_9_s1			4	0	13	3.25					Pseudogamous Apomictic	5	0	5	0	0	5
11102_9_s2			4	4	13	3.25					Pseudogamous Apomictic
11102_9_s3			4	4	13	3.25					Pseudogamous Apomictic
11102_9_s4			4	0	13	3.25					Pseudogamous Apomictic
11102_9_s5			4	4	14	3.5					Pseudogamous Apomictic
11104_5_s1			4	0	15	3.75					Pseudogamous Apomictic	5	0	5	0	0	5
11104_5_s2			4	4	14	3.5					Pseudogamous Apomictic
11104_5_s3			4	0	14	3.5					Pseudogamous Apomictic
11104_5_s4			4	0	13	3.25					Pseudogamous Apomictic
11104_5_s5			4	0	14	3.5					Pseudogamous Apomictic
11095_3_s1			4	0	14	3.5					Pseudogamous Apomictic	8	0	8	0	0	8
11095_3_s2			4	0	14	3.5					Pseudogamous Apomictic
11095_3_s3			4	0	14	3.5					Pseudogamous Apomictic
11095_3_s4			4	4	0	0					NONE
11095_3_s5			4	0	14	3.5					Pseudogamous Apomictic
11095_3_s6			4	0	14	3.5					Pseudogamous Apomictic
11095_3_s8			4	0	14	3.5					Pseudogamous Apomictic
11095_3_s9			4	4	14	3.5					Pseudogamous Apomictic
11095_3_s10			4	0	14	3.5					Pseudogamous Apomictic
11095_4_s2			4	0	13	3.25					Pseudogamous Apomictic	8	0	8	0	0	8
11095_4_s3			4	0	13	3.25					Pseudogamous Apomictic
11095_4_s4			4	0	13	3.25					Pseudogamous Apomictic
11095_4_s5			4	0	13	3.25					Pseudogamous Apomictic
11095_4_s6			4	3	13	4.33333					Pseudogamous Apomictic
11095_4_s7			4	4	13	3.25					Pseudogamous Apomictic
11095_4_s8			4	0	13	3.25					Pseudogamous Apomictic
11095_4_s9			4	0	14	3.5					Pseudogamous Apomictic
11095_9_s1			4	0	14	3.5					Pseudogamous Apomictic	10	0	10	0	0	10
11095_9_s2_2_endo_peaks			4	0	14	3.5					Pseudogamous Apomictic
11095_9_s3			4	0	13	3.25					Pseudogamous Apomictic
11095_9_s4			4	0	14	3.5					Pseudogamous Apomictic
11095_9_s5			4	0	14	3.5					Pseudogamous Apomictic
11095_9_s6			4	0	13	3.25					Pseudogamous Apomictic
11095_9_s7			4	0	13	3.25					Pseudogamous Apomictic
11095_9_s8			4	0	13	3.25					Pseudogamous Apomictic
11095_9_s9			4	0	13	3.25					Pseudogamous Apomictic
11095_9_s10			4	0	14	3.5					Pseudogamous Apomictic
11104_8_s1			4	0	14	3.5					Pseudogamous Apomictic	8	0	8	0	0	8
11104_8_s3			4	0	14	3.5					Pseudogamous Apomictic
11104_8_s5			4	0	13	3.25					Pseudogamous Apomictic
11104_8_s6			4	0	13	3.25					Pseudogamous Apomictic
11104_8_s7			4	0	13	3.25					Pseudogamous Apomictic
11104_8_s8			4	0	13	3.25					Pseudogamous Apomictic
11104_8_s9			4	0	13	3.25					Pseudogamous Apomictic
11104_8_s10			4	0	14	3.5					Pseudogamous Apomictic
11098_1_s1			4	0	0	0					NONE	9	0	9	0	0	9
11098_1_s2			4	4	17	4.25					Pseudogamous Apomictic
11098_1_s3			4	0	13	3.25					Pseudogamous Apomictic
11098_1_s4			4	0	13	3.25					Pseudogamous Apomictic
11098_1_s5			4	0	13	3.25					Pseudogamous Apomictic
11098_1_s6			4	0	13	3.25					Pseudogamous Apomictic
11098_1_s7			4	4	14	3.5					Pseudogamous Apomictic
11098_1_s8			4	0	13	3.25					Pseudogamous Apomictic
11098_1_s9			4	4	13	3.25					Pseudogamous Apomictic
11098_1_s10			4	0	18	4.5					Pseudogamous Apomictic
11099_2_s2			4	4	13	3.25					Pseudogamous Apomictic	7	0	7	0	0	7
11099_2_s3			4	5	13	2.6					Pseudogamous Apomictic
11099_2_s4			4	4	14	3.5					Pseudogamous Apomictic
11099_2_s5			4	4	0	0					NONE
11099_2_s6			4	4	13	3.25					Pseudogamous Apomictic
11099_2_s7			4	4	0	0					NONE
11099_2_s8			4	4	13	3.25					Pseudogamous Apomictic
11099_2_s9			4	4	14	3.5					Pseudogamous Apomictic
11099_2_s10			4	4	13	3.25					Pseudogamous Apomictic
11099_3_s1			4	0	14	3.5					Pseudogamous Apomictic	8	0	8	0	0	8
11099_3_s2			4	4	0	0					NONE
11099_3_s3			4	4	14	3.5					Pseudogamous Apomictic
11099_3_s4			4	4	14	3.5					Pseudogamous Apomictic
11099_3_s5			4	4	13	3.25					Pseudogamous Apomictic
11099_3_s6			4	4	14	3.5					Pseudogamous Apomictic
11099_3_s7			4	4	0	0					NONE
11099_3_s8			4	4	14	3.5					Pseudogamous Apomictic
11099_3_s9			4	0	14	3.5					Pseudogamous Apomictic
11099_3_s10			4	4	14	3.5					Pseudogamous Apomictic
11099_5_s1			4	4	13	3.25					Pseudogamous Apomictic	10	0	10	0	0	10
11099_5_s2			4	0	13	3.25					Pseudogamous Apomictic
11099_5_s3			4	4	13	3.25					Pseudogamous Apomictic
11099_5_s4			4	4	14	3.5					Pseudogamous Apomictic
11099_5_s5			4	4	13	3.25					Pseudogamous Apomictic
11099_5_s6			4	4	13	3.25					Pseudogamous Apomictic
11099_5_s7			4	4	13	3.25					Pseudogamous Apomictic
11099_5_s8			4	4	13	3.25					Pseudogamous Apomictic
11099_5_s9			4	4	13	3.25					Pseudogamous Apomictic
11099_5_s10			4	0	13	3.25					Pseudogamous Apomictic
11102_6_s1			4	4	14	3.5					Pseudogamous Apomictic	10	0	10	0	0	10
11102_6_s2			4	0	13	3.25					Pseudogamous Apomictic
11102_6_s3			4	4	14	3.5					Pseudogamous Apomictic
11102_6_s4			4	4	13	3.25					Pseudogamous Apomictic
11102_6_s5			4	4	14	3.5					Pseudogamous Apomictic
11102_6_s6			4	4	13	3.25					Pseudogamous Apomictic
11102_6_s7			4	0	13	3.25					Pseudogamous Apomictic
11102_6_s8			4	4	13	3.25					Pseudogamous Apomictic
11102_6_s9			4	4	14	3.5					Pseudogamous Apomictic
11102_6_s10			4	0	13	3.25					Pseudogamous Apomictic
11104_2_s1			4	0	14	3.5					Pseudogamous Apomictic	10	0	10	0	0	10
11104_2_s2			4	0	14	3.5					Pseudogamous Apomictic
11104_2_s3			4	0	14	3.5					Pseudogamous Apomictic
11104_2_s4			4	0	14	3.5					Pseudogamous Apomictic
11104_2_s5			4	4	13	3.25					Pseudogamous Apomictic
11104_2_s6			4	0	13	3.25					Pseudogamous Apomictic
11104_2_s7			4	4	13	3.25					Pseudogamous Apomictic
11104_2_s8			4	4	13	3.25					Pseudogamous Apomictic
11104_2_s9			4	4	13	3.25					Pseudogamous Apomictic
11104_2_s10			4	4	13	3.25					Pseudogamous Apomictic
11106_3_s1			4	4	13	3.25					Pseudogamous Apomictic	6	0	6	0	0	6
11106_3_s2			4	4	0	0					NONE
11106_3_s3			4	0	13	3.25					Pseudogamous Apomictic
11106_3_s4			4	0	0	0					NONE
11106_3_s5			4	0	14	3.5					Pseudogamous Apomictic
11106_3_s6			4	3	13	4.33333					Pseudogamous Apomictic
11106_3_s7			4	0	14	3.5					Pseudogamous Apomictic
11106_3_s8			4	0	0	0					NONE
11106_3_s9			4	4	13	3.25					Pseudogamous Apomictic
11106_3_s10			4	3	0	0					NONE
1105_1_s3			4		12	3					Pseudogamous Apomictic	6	0	6	0	0	6
1105_1_s6			4	4	12	3					Pseudogamous Apomictic
1105_1_s7			4	4	13	3.25					Pseudogamous Apomictic
1105_1_s8			4	4	13	3.25					Pseudogamous Apomictic
1105_1_s9			4	4	13	3.25					Pseudogamous Apomictic
1105_1_s10			4	4	13	3.25					Pseudogamous Apomictic
11106_5_s1			4	4	13	3.25					Pseudogamous Apomictic	10	0	10	0	0	10
11106_5_s2			4	4	13	3.25					Pseudogamous Apomictic
11106_5_s3			4	4	13	3.25					Pseudogamous Apomictic
11106_5_s4			4	0	13	3.25					Pseudogamous Apomictic
11106_5_s5			4	4	14	3.5					Pseudogamous Apomictic
11106_5_s6			4	4	13	3.25					Pseudogamous Apomictic
11106_5_s7			4	0	13	3.25					Pseudogamous Apomictic
11106_5_s8			4	4	13	3.25					Pseudogamous Apomictic
11106_5_s9			4	4	13	3.25					Pseudogamous Apomictic
11106_5_s10			4	4	14	3.5					Pseudogamous Apomictic
11106_10_s2			4	4	13	3.25					Pseudogamous Apomictic	9	0	9	0	0	9
11106_10_s3			4	0	13	3.25					Pseudogamous Apomictic
11106_10_s3_2			4	4	13	3.25					Pseudogamous Apomictic
11106_10_s4			4	0	13	3.25					Pseudogamous Apomictic
11106_10_s5			4	4	13	3.25					Pseudogamous Apomictic
11106_10_s6			4	4	12	3					Pseudogamous Apomictic
11106_10_s7			4	4	13	3.25					Pseudogamous Apomictic
11106_10_s8			4	4	13	3.25					Pseudogamous Apomictic
11106_10_s9			4	4	13	3.25					Pseudogamous Apomictic
11094_4_s1	17.08.2023			4	11	2.75					Pseudogamous Apomictic	3	0	3	1	25	4
11094_4_s4	17.08.2023			4	11	2.75					Pseudogamous Apomictic
11094_4_s5	17.08.2023		4	0	11	2.75					Pseudogamous Apomictic
11094_4_s6	17.08.2023			9	13	1.44444					Sexual
11094_7_s1	17.08.2023		4	4	11	2.75					Pseudogamous Apomictic	5	0	5	0	0	5
11094_7_s2	17.08.2023		4	4	11	2.75					Pseudogamous Apomictic
11094_7_s3	17.08.2023		4	4	11	2.75					Pseudogamous Apomictic
11094_7_s4	17.08.2023		4	4	11	2.75					Pseudogamous Apomictic
11094_7_s5	17.08.2023		4	4	11	2.75					Pseudogamous Apomictic
11094_11_s1	17.08.2023		4	0	12	3					Pseudogamous Apomictic	5	0	5	0	0	5
11094_11_s2	17.08.2023			3	11	3.66667					Pseudogamous Apomictic
11094_11_s3	17.08.2023			4	12	3					Pseudogamous Apomictic
11094_11_s4	17.08.2023		4	0	15	3.75					Pseudogamous Apomictic
11094_11_s5	17.08.2023		4	0	11	2.75					Pseudogamous Apomictic
11105_1_s1	17.08.2023		4	4	12	3					Pseudogamous Apomictic	4	0	4	0	0	4
11105_1_s2	17.08.2023		4	3	11	3.66667					Pseudogamous Apomictic
11105_1_s3	17.08.2023		4	2	11	5.5					Pseudogamous Apomictic
11105_1_s4	17.08.2023		4	0	11	2.75					Pseudogamous Apomictic
17842_s1	29.08.23		3	0	10	3.33333					Pseudogamous Apomictic	5	0	5	0	0	5
17842_s2	29.08.23		3	3	10	3.33333					Pseudogamous Apomictic
17842_s3	29.08.23		3	3	10	3.33333					Pseudogamous Apomictic
17842_s4	29.08.23		3	3	8	2.66667					Pseudogamous Apomictic
17842_s5	29.08.23		3	3	10	3.33333					Pseudogamous Apomictic

## Sheet: FCSS_population
Palaeoeuganeus Qualso
ID	# Apomictic Seeds	# Sexual Seeds	% Apomictic	%Sexual
1	8	0	100	0
3	10	0	100	0
4	10	0	100	0
Summary					100	0	100	0
Palaeoeuganeus Azzano Decimo
ID	# Apomictic Seeds	# Sexual Seeds	% Apomictic	%Sexual
1	10	0	100	0
3	9	0	100	0
Summary					100	0	100	0
Poldnii Cornons
ID	# Apomictic Seeds	# Sexual Seeds	% Apomictic	%Sexual
1	10	0	100	0
2	9	0	100	0
4	8	0	100	0
Summary					100	0	100	0
Gortanii Bosco Boscat
ID	# Apomictic Seeds	# Sexual Seeds	% Apomictic	%Sexual
1	8	0	100	0
2	9	0	100	0
4	9	0	100	0
Summary					100	0	100	0
Gortannii Corno di Rosatto
ID	# Apomictic Seeds	# Sexual Seeds	% Apomictic	%Sexual
2	10	0	100	0
3	8	0	100	0
5	9	0	100	0
Summary					100	0	100	0
Gortannii Bosco Baredi
ID	# Apomictic Seeds	# Sexual Seeds	% Apomictic	%Sexual
1	9	0	100	0
2	10	0	100	0
5	10	0	100	0
Summary					100	0	100	0
ES 11092
ID	# Apomictic Seeds	# Sexual Seeds	% Apomictic	%Sexual
1	5	0	100	0
4	5	0	100	0
3	5	0	100	0
5	5	0	100	0
6	5	0	100	0
Summary					100	0	100	0
ES 11094
ID	# Apomictic Seeds	# Sexual Seeds	% Apomictic	%Sexual
1	4	0	100	0
9	2	0	100	0
5	2	1	66.6667	33.3333
4	3	1	75	25
7	5	0	100	0
11	5	0	100	0
Summary					91.3043	8.69565	100	0
ES 11096
ID	# Apomictic Seeds	# Sexual Seeds	% Apomictic	%Sexual
2	5	0	100	0
13	5	0	100	0
Summary					100	0	100	0
ES 11097
ID	# Apomictic Seeds	# Sexual Seeds	% Apomictic	%Sexual
1	5	0	100	0
9	6	0	100	0
Summary					100	0	100	0
ES 11102
ID	# Apomictic Seeds	# Sexual Seeds	% Apomictic	%Sexual
7	10	0	100	0
9	14	0	100	0
6	10	0	100	0
Summary					100	0	100	0
ES 11104
ID	# Apomictic Seeds	# Sexual Seeds	% Apomictic	%Sexual
6	9	0	100	0
5	5	0	100	0
8	8	0	100	0
2	10	0	100	0
Summary					100	0	100	0
ES 11095
ID	# Apomictic Seeds	# Sexual Seeds	% Apomictic	%Sexual
3	8	0	100	0
4	8	0	100	0
9	10	0	100	0
Summary					100	0	100	0
ES 11098
ID	# Apomictic Seeds	# Sexual Seeds	% Apomictic	%Sexual
1	9	0	100	0
5	10	0	100	0
Summary					100	0	100	0
ES 11099
ID	# Apomictic Seeds	# Sexual Seeds	% Apomictic	%Sexual
2	7	0	100	0
3	8	0	100	0
5	10	0	100	0
Summary					100	0	100	0
ES 11106
ID	# Apomictic Seeds	# Sexual Seeds	% Apomictic	%Sexual
3	6	0	100	0
5	10	0	100	0
10	9	0	100	0
Summary					100	0	100	0
ES 11105
ID	# Apomictic Seeds	# Sexual Seeds	% Apomictic	%Sexual
1	10	0	100	0
Summary					100	0	100	0
17842
ID	# Apomictic Seeds	# Sexual Seeds	% Apomictic	%Sexual
1	5	0	100	0
Summary					100	0	100	0

## Sheet: Clade_Association
	sample	bp	bpoftarget	paralogs_all	paralogs_each	nloci	allele_divergence	locus_heterozygosity	loci with >0.5% SNPs	loci with >1% SNPs	loci with >2% SNPs	cassubicifolius	marsicus	flabellifolius	notabilis	envalirensis
1	Ranunculus-alejandrei_1109401	1294484	217.7	0	0	629	1.813	99.21	88.87	67.09	33.7	0.265694	0.199489	0.163299	0.138714	0.289711
2	Ranunculus-alejandrei_1109403	1288525	216.7	0	0	627	1.751	99.2	86.28	63.96	32.54	0.268378	0.20603	0.17076	0.142444	0.289323
3	Ranunculus-alejandrei_1109502	1288946	216.8	0	0	630	1.7	98.73	84.76	61.43	30	0.27307	0.21116	0.171635	0.146441	0.302172
4	Ranunculus-alejandrei_1109505	1312274	220.7	0	0	625	1.826	99.04	89.28	67.84	36.16	0.271593	0.206876	0.167854	0.143274	0.292155
5	Ranunculus-alejandrei_1109603	1229162	206.8	0	0	629	1.673	99.05	82.99	60.1	28.14	0.270666	0.197451	0.164356	0.139278	0.283075
6	Ranunculus-alejandrei_1109607	1298539	218.4	0	0	631	1.742	98.89	86.69	63.87	32.17	0.276399	0.213579	0.176408	0.152356	0.309512
7	Ranunculus-aragonensis_Du3285503	880638	148.1	0	0	623	1.663	97.75	81.7	57.14	28.41	0.254062	0.16637	0.136314	0.104021	0.210423
8	Ranunculus-baldensis_Du20887015	676456	113.8	0	0	618	1.143	69.26	48.87	33.98	19.26	0.249527	0.169451	0.137496	0.11882	0.105965
9	Ranunculus-bovioi_Du25388010	809330	136.1	0	0	627	1.725	96.81	82.78	59.01	31.26	0.244351	0.157434	0.135363	0.116973	0.184795
10	Ranunculus-camerinus_1109904	1157361	194.7	0	0	626	1.714	98.56	86.42	62.62	31.63	0.284113	0.192024	0.159233	0.128672	0.274208
11	Ranunculus-camerinus_1109906	1232878	207.4	0	0	629	1.68	99.05	84.42	59.94	30.84	0.282738	0.201035	0.167449	0.137175	0.283873
12	Ranunculus-camerinus_1110406	1157654	194.7	0	0	626	1.723	99.52	88.5	65.65	31.79	0.274093	0.193566	0.157522	0.135097	0.258845
13	Ranunculus-camerinus_1110409	1167532	196.4	0	0	628	1.76	99.52	87.9	64.97	33.28	0.27116	0.189925	0.158668	0.135995	0.257125
14	Ranunculus-camerinus_1110607	1086860	182.8	0	0	625	1.592	98.24	82.24	57.92	28.8	0.262586	0.179788	0.142122	0.118587	0.236942
15	Ranunculus-camerinus_1110609	660549	111.1	0	0	569	1.379	94.2	73.29	47.8	22.85	0.221966	0.126996	0.107521	0.0866314	0.176537
16	Ranunculus-cantabricus_Du2939402	1018272	171.3	0	0	629	1.759	98.89	86.65	63.28	30.37	0.250715	0.169557	0.137894	0.106369	0.226299
17	Ranunculus-carlittensis_Du2998602	841029	141.5	0	0	628	1.641	95.38	81.37	55.73	26.11	0.256013	0.147954	0.125926	0.104881	0.249612
18	Ranunculus-cassubicifolius_9126S02	551914	92.8	0	0	602	1.039	69.27	47.34	31.89	17.77	1	0.0750919	0.0792069	0.052369	0.0592275
19	Ranunculus-cassubicifolius_DU013S01	1521718	256	0	0	631	1.472	88.11	64.66	46.12	26.31	0.822019	0.268723	0.251131	0.217271	0.180938
20	Ranunculus-cassubicifolius_LH006S17	1447966	243.6	0	0	631	1.238	84.15	54.99	40.25	23.45	0.766593	0.23692	0.224752	0.184771	0.16756
21	Ranunculus-cassubicifolius_LH016S14	1448354	243.6	0	0	631	1.31	83.84	58	41.84	23.77	0.774641	0.267857	0.23289	0.215912	0.173166
22	Ranunculus-cassubicifolius_LH08S07	1328330	223.4	0	0	630	2.099	99.05	90.32	72.38	42.22	0.624975	0.245334	0.219452	0.170932	0.163658
23	Ranunculus-cassubicifolius_LH09S03	1297042	218.2	0	0	630	1.907	98.89	86.03	67.94	37.46	0.602101	0.232244	0.217334	0.161555	0.157513
24	Ranunculus-cassubicifolius_LH40S04	1313260	220.9	0	0	630	1.28	84.13	59.68	41.43	21.9	0.7694	0.222709	0.210985	0.160385	0.142524
25	Ranunculus-envalirensis_DU018S01	1466098	246.6	0	0	631	1.289	87.16	57.37	42	22.19	0.23296	0.159357	0.144756	0.115322	1
26	Ranunculus-envalirensis_Du019	1267484	213.2	0	0	629	1.317	92.37	60.1	41.65	25.12	0.267062	0.188442	0.159582	0.150556	0.500089
27	Ranunculus-envalirensis_Du33354S02	1157459	194.7	0	0	628	1.221	85.99	61.31	40.45	20.38	0.265654	0.177748	0.158999	0.121768	0.294155
28	Ranunculus-flabellifolius_DU021S01	1283382	215.9	0	0	630	1.501	94.44	71.75	50.79	25.87	0.342701	0.226927	0.60315	0.152839	0.142877
29	Ranunculus-flabellifolius_DU054S01	1499836	252.3	0	0	631	1.628	94.29	75.75	53.41	28.05	0.41557	0.351102	0.339063	0.237546	0.199582
30	Ranunculus-flabellifolius_LH25S01	1293351	217.6	0	0	628	1.298	85.35	62.42	41.72	22.61	0.281022	0.175958	1	0.0942156	0.100577
31	Ranunculus-gortanii_BB5	1241136	208.8	0	0	629	1.887	99.68	90.14	70.27	37.04	0.321746	0.253604	0.194096	0.209618	0.15473
32	Ranunculus-gortanii_CdR3	1169332	196.7	0	0	630	1.846	99.52	88.57	67.3	34.29	0.313079	0.224463	0.176923	0.189905	0.146268
33	Ranunculus-gortanii_Du3413703	1028504	173	0	0	628	1.881	99.04	86.62	66.88	36.46	0.293225	0.205041	0.156244	0.153229	0.127939
34	Ranunculus-gortanii_Du3528108	1172544	197.2	0	0	627	1.792	99.68	87.56	67.94	32.85	0.297151	0.223324	0.167784	0.169103	0.134593
35	Ranunculus-guarensis_Du29560010	969863	163.1	0	0	629	1.663	98.09	80.76	59.3	29.57	0.251841	0.174481	0.140527	0.103551	0.225876
36	Ranunculus-marsicus_LH017S01	1457237	245.1	0	0	630	2.11	99.68	93.65	76.98	42.22	0.288308	1	0.199131	0.180614	0.154804
37	Ranunculus-marsicus_LH018S02	1434823	241.4	0	0	631	2.164	98.89	93.82	77.81	44.85	0.312595	0.678089	0.251873	0.218974	0.187308
38	Ranunculus-montserrati_2991107	997159	167.7	0	0	628	1.682	97.77	83.6	58.92	27.71	0.25625	0.162622	0.138281	0.115719	0.219427
39	Ranunculus-notabilis_10137S03	1421618	239.1	0	0	631	1.623	96.51	79.4	55.78	27.73	0.347126	0.303305	0.224195	0.305741	0.186014
40	Ranunculus-notabilis_2	1146512	192.9	0	0	623	1.27	91.65	61.96	41.09	18.78	0.345242	0.262371	0.21486	0.272307	0.175942
41	Ranunculus-notabilis_DU003S01	1425337	239.8	0	0	631	1.808	98.42	85.1	66.4	33.6	0.310447	0.290314	0.225847	0.379215	0.190573
42	Ranunculus-notabilis_DU049S01	1418510	238.6	0	0	631	1.7	96.67	79.87	59.27	29.32	0.389128	0.339579	0.271321	0.35949	0.205508
43	Ranunculus-notabilis_Du35351S15	1151495	193.7	0	0	627	1.446	90.91	72.41	47.85	26.16	0.323533	0.18762	0.165092	0.20135	0.128411
44	Ranunculus-notabilis_Hoe5615	1052420	177	0	0	631	1.404	91.92	69.73	46.75	22.66	0.296311	0.194839	0.160528	0.190166	0.127195
45	Ranunculus-notabilis_LH010S07	1426990	240	0	0	630	1.505	96.98	73.81	51.27	26.83	0.345838	0.296448	0.23503	0.29265	0.185369
46	Ranunculus-notabilis_LH011S01	1431688	240.8	0	0	631	1.668	95.88	79.24	55.63	29.79	0.348907	0.317763	0.264107	0.311164	0.201659
47	Ranunculus-notabilis_LH011S14	1484704	249.7	0	0	631	1.597	96.99	79.08	54.99	27.89	0.368034	0.353577	0.259413	0.320521	0.205145
48	Ranunculus-notabilis_LH012S08	1480774	249.1	0	0	631	1.445	86.53	69.73	49.92	24.41	0.246107	0.179523	0.149342	1	0.11531
49	Ranunculus-notabilis_LH013S03	1361869	229.1	0	0	631	1.606	95.88	76.39	54.83	28.53	0.352533	0.281236	0.234958	0.317078	0.186793
50	Ranunculus-notabilis_LH014S03	1469020	247.1	0	0	631	1.508	90.49	71.47	51.35	27.26	0.324419	0.312394	0.238397	0.372515	0.195266
51	Ranunculus-notabilis_LH015S10	1415422	238.1	0	0	631	1.557	93.5	74.96	53.41	27.58	0.348992	0.32846	0.256852	0.380405	0.206631
52	Ranunculus-notabilis_LH028S02	1158765	194.9	0	0	623	1.584	96.79	78.81	53.45	27.13	0.294617	0.220439	0.174578	0.205859	0.139534
53	Ranunculus-palaeoeuganeus_AD1	1126125	189.4	0	0	623	1.709	99.2	85.07	64.53	30.98	0.307025	0.231747	0.1762	0.172958	0.137182
54	Ranunculus-palaeoeuganeus_Du2099804	1047869	176.3	0	0	628	1.858	99.36	86.31	67.36	35.19	0.308744	0.224196	0.17404	0.171215	0.142519
55	Ranunculus-palaeoeuganeus_Q1	1036783	174.4	0	0	624	1.819	99.52	88.14	69.71	33.49	0.378928	0.200736	0.162216	0.153479	0.122646
56	Ranunculus-palaeoeuganeus_Q2	1211252	203.7	0	0	631	2.033	99.84	93.66	77.97	40.41	0.419307	0.234472	0.188416	0.18467	0.140024
57	Ranunculus-pelendenorum_1109803	1185774	199.5	0	0	629	1.638	98.41	83.15	55.8	27.66	0.283057	0.210746	0.167535	0.140235	0.265594
58	Ranunculus-pindicola_Du26708013	1183022	199	0	0	630	2.021	99.68	91.27	73.02	40.32	0.277568	0.205152	0.162878	0.162257	0.11749
59	Ranunculus-poldinii_C1	1154730	194.2	0	0	628	1.677	99.2	84.55	62.58	31.21	0.300298	0.221742	0.175378	0.17472	0.135692
60	Ranunculus-poldinii_CB4	1190474	200.3	0	0	630	1.868	99.37	88.57	70.32	36.51	0.313949	0.234322	0.182767	0.19455	0.144901
61	Ranunculus-pygmaeus_LG09	1479232	248.8	0	0	631	0.667	49.6	28.68	21.87	11.41	0.12542	0.0515548	0.0412925	0.0750849	0.0499433
62	Ranunculus-rotundifrons_1110202	1174857	197.6	0	0	627	1.773	99.36	87.72	64.75	31.74	0.277263	0.192705	0.157672	0.136439	0.26538
63	Ranunculus-rotundifrons_1110205	1094308	184.1	0	0	628	1.628	98.57	84.08	57.48	28.66	0.272867	0.185645	0.148624	0.129728	0.253629
64	Ranunculus-rotundifrons_Du3283202	967364	162.7	0	0	627	1.676	98.09	83.73	60.29	27.91	0.233915	0.152301	0.127985	0.0985162	0.223024
65	Ranunculus-sceleratus_10426S3	1420428	238.9	0	0	631	3.703	99.37	98.57	96.99	83.68	0.0568396	0.0366772	0.0227139	0.0301172	0.0257261
66	Ranunculus-sennianus_Du2996806	926101	155.8	0	0	625	1.719	99.04	84.96	62.88	30.08	0.245214	0.157258	0.13456	0.106659	0.210866
67	Ranunculus-valdesii_Du292204	951405	160	0	0	629	1.821	98.73	86.17	64.86	32.75	0.244143	0.164361	0.13905	0.115674	0.205809
68	Ranunculus-varsonicus_1109702	1224455	206	0	0	627	1.795	99.52	88.84	65.71	32.22	0.286886	0.200895	0.16208	0.1316	0.279836
69	Ranunculus-varsonicus_1109703	1215576	204.5	0	0	629	1.769	99.21	87.12	62.48	32.75	0.285756	0.207208	0.166654	0.140733	0.268081
70	Ranunculus-vasconicus_1109203	1341124	225.6	0	0	626	2.001	99.36	91.69	74.92	38.82	0.26485	0.211398	0.183389	0.151351	0.277013

## Sheet: Recovery_Statistics_HybPhyloMak
Sample no.	Genus	Species	Nr. of pairs	Nr. of reads	Nr. of reads without PhiX	% PhiX reads	Both surviving	Forward only surviving	Reverse only surviving	Nr. reads after quality trimming	% quality trimmed reads	Nr. reads without duplicates	% duplicates
1109401	Ranunculus	alejandrei	551312	1102624	1102624	0	504768	40438	2842	1052816	4.52	1050122	0.26
1109403	Ranunculus	alejandrei	536766	1073532	1073532	0	496330	36251	1779	1030690	4	1027508	0.31
1109505	Ranunculus	alejandrei	653580	1307160	1307160	0	609491	39143	2357	1260482	3.58	1255862	0.37
1109502	Ranunculus	alejandrei	447653	895306	895306	0	413522	30851	1534	859429	4.01	856899	0.3
1109607	Ranunculus	alejandrei	479220	958440	958440	0	439923	35788	1566	917200	4.31	914968	0.25
1109603	Ranunculus	alejandrei	444238	888476	888476	0	413390	27366	1567	855713	3.69	853137	0.31
Du3285503	Ranunculus	aragonensis	641247	1282494	1282494	0	598524	33687	4154	1234889	3.72	1204257	2.49
Du20887015	Ranunculus	baldensis	600084	1200168	1200168	0	557377	31233	3831	1149818	4.2	1125584	2.11
Du25388010	Ranunculus	bovioi	767367	1534734	1534734	0	715190	40381	5047	1475808	3.84	1429222	3.16
1109906	Ranunculus	camerinus	499240	998480	998480	0	463919	31214	1809	960861	3.77	956371	0.47
1109904	Ranunculus	camerinus	480639	961278	961278	0	447863	29236	1687	926649	3.61	919987	0.72
1110409	Ranunculus	camerinus	518120	1036240	1036240	0	483514	30790	1664	999482	3.55	991296	0.82
1110406	Ranunculus	camerinus	508317	1016634	1016634	0	469301	35310	1623	975535	4.05	968779	0.7
1110609	Ranunculus	camerinus	330763	661526	661526	0	298914	25665	1103	624596	5.59	622120	0.4
1110607	Ranunculus	camerinus	429090	858180	858180	0	399121	24709	1623	824574	3.92	821224	0.41
Du2939402	Ranunculus	cantabricus	940067	1880134	1880134	0	852443	74837	4593	1784316	5.1	1732058	2.93
Du2998602	Ranunculus	carlittensis	631157	1262314	1262314	0	590651	31593	4082	1216977	3.6	1185717	2.57
9126S02	Ranunculus	cassubicifolius	878231	1756462	1756462	0	821980	34560	9257	1687777	3.92	1532087	9.23
DU013S01	Ranunculus	cassubicifolius	791056	1582112	1582112	0	728795	50246	4970	1512806	4.39	1358556	10.2
LH40S04	Ranunculus	cassubicifolius	590893	1181786	1181786	0	529215	52123	3617	1114170	5.73	1049046	5.85
LH006S17	Ranunculus	cassubicifolius	715201	1430402	1430402	0	654007	49335	4995	1362344	4.76	1266254	7.06
LH016S14	Ranunculus	cassubicifolius	1089476	2178952	2178952	0	1029694	42901	9952	2112241	3.07	1909673	9.6
LH08S07	Ranunculus	cassubicifolius	742197	1484394	1484394	0	691752	38311	6459	1428274	3.79	1300368	8.96
LH09S03	Ranunculus	cassubicifolius	677510	1355020	1355020	0	529450	137380	1766	1198046	11.59	1140812	4.78
Du33354S02	Ranunculus	envalirensis	734001	1468002	1468002	0	667806	52684	5758	1394054	5.04	1335832	4.18
Du019	Ranunculus	envalirensis	618223	1236446	1236446	0	482585	124434	1723	1091327	11.74	1078055	1.22
DU018S01	Ranunculus	envalirensis	471152	942304	942304	0	443675	20198	4044	911592	3.26	827314	9.25
DU021S01	Ranunculus	flabellifolius	796503	1593006	1593006	0	755316	28370	7852	1546854	2.9	1357550	12.24
DU054S01	Ranunculus	flabellifolius	563973	1127946	1127946	0	531355	24234	4519	1091463	3.24	971573	10.99
LH25S01	Ranunculus	flabellifolius	533925	1067850	1067850	0	486660	38810	3430	1015560	4.9	939864	7.46
CdR3	Ranunculus	gortanii	554856	1109712	1109712	0	510705	35428	5681	1062519	4.26	1045633	1.59
BB5	Ranunculus	gortanii	568644	1137288	1137288	0	531510	29050	5961	1098031	3.46	1077319	1.89
Du3413703	Ranunculus	gortanii	848936	1697872	1697870	0	778540	58976	4383	1620439	4.57	1571603	3.02
Du3528108	Ranunculus	gortanii	836256	1672512	1672512	0	767873	57411	4950	1598107	4.45	1545311	3.31
Du29560010	Ranunculus	guarensis	755697	1511394	1511394	0	706536	39469	4806	1457347	3.58	1409711	3.27
LH017S01	Ranunculus	marsicus	549225	1098450	1098450	0	503301	36908	5077	1048587	4.54	948317	9.57
LH018S02	Ranunculus	marsicus	715224	1430448	1430448	0	662689	40851	5998	1372227	4.08	1259733	8.2
2991107	Ranunculus	montserrati	697288	1394576	1394576	0	640335	47166	3708	1331544	4.52	1303004	2.15
10137S03	Ranunculus	notabilis	684406	1368812	1368812	0	634850	39138	4512	1313350	4.06	1215736	7.44
Hoe5615	Ranunculus	notabilis	788655	1577310	1577310	0	604505	169822	1713	1380545	12.48	1314769	4.77
LH028S02	Ranunculus	notabilis	1012614	2025228	2025228	0	942316	52781	11153	1948566	3.79	1894944	2.76
LH014S03	Ranunculus	notabilis	690788	1381576	1381576	0	638905	41399	4313	1323522	4.21	1216112	8.12
LH015S10	Ranunculus	notabilis	758808	1517616	1517616	0	715995	31206	6422	1469618	3.17	1320674	10.14
DU003S01	Ranunculus	notabilis	434604	869208	869208	0	411639	16142	3989	843409	2.97	782541	7.22
LH012S08	Ranunculus	notabilis	614059	1228118	1228118	0	580437	24016	6083	1190973	3.03	1078167	9.48
2	Ranunculus	notabilis	591569	1183138	1183138	0	499545	80721	3516	1083327	8.44	1075273	0.75
Du35351S15	Ranunculus	notabilis	878989	1757978	1757978	0	815088	48664	7347	1686187	4.09	1603877	4.89
LH010S07	Ranunculus	notabilis	433500	867000	867000	0	392011	34555	3792	822369	5.15	772693	6.05
LH011S01	Ranunculus	notabilis	680873	1361746	1361746	0	624881	45386	4159	1299307	4.59	1181467	9.07
LH011S14	Ranunculus	notabilis	482678	965356	965356	0	453475	21419	4245	932614	3.4	875546	6.12
DU049S01	Ranunculus	notabilis	656379	1312758	1312758	0	619654	26797	5881	1271986	3.11	1172708	7.81
LH013S03	Ranunculus	notabilis	479816	959632	959632	0	454882	17480	4526	931770	2.91	868354	6.81
Q2	Ranunculus	palaeoeuganeus	599875	1199750	1199750	0	557491	33369	6625	1154976	3.74	1130396	2.13
AD1	Ranunculus	palaeoeuganeus	468261	936522	936522	0	439796	19097	5738	904427	3.43	885631	2.08
Q1	Ranunculus	palaeoeuganeus	506652	1013304	1013304	0	471633	23981	6297	973544	3.93	954496	1.96
Du2099804	Ranunculus	palaeoeuganeus	748798	1497596	1497596	0	687931	53253	3821	1432936	4.32	1396574	2.54
1109803	Ranunculus	pelendenorum	420451	840902	840902	0	389638	27064	1488	807828	3.94	804850	0.37
Du26708013	Ranunculus	pindicola	1212711	2425422	2425419	0	1111353	85795	5982	2314483	4.58	2231945	3.57
CB4	Ranunculus	poldinii	587899	1175798	1175798	0	537913	41012	5619	1122457	4.54	1103109	1.73
C1	Ranunculus	poldinii	534087	1068174	1068174	0	500739	22730	5948	1030156	3.56	1006434	2.31
1110202	Ranunculus	rotundifrons	540030	1080060	1080060	0	494259	41818	1543	1031879	4.47	1024957	0.68
1110205	Ranunculus	rotundifrons	411262	822524	822524	0	384873	23381	1434	794561	3.4	788679	0.75
Du3283202	Ranunculus	rotundifrons	922298	1844596	1844592	0	863912	45040	6158	1779022	3.56	1714114	3.65
Du2996806	Ranunculus	sennianus	734911	1469822	1469822	0	685334	39835	4696	1415199	3.72	1367103	3.4
Du292204	Ranunculus	valdesii	909663	1819326	1819325	0	845250	51800	5910	1748210	3.91	1690640	3.3
1109702	Ranunculus	varsonicus	624338	1248676	1248676	0	583473	35905	2320	1205171	3.49	1199395	0.48
1109703	Ranunculus	varsonicus	529200	1058400	1058400	0	488306	36548	1707	1014867	4.12	1010465	0.44
1109203	Ranunculus	vasconicus	775193	1550386	1550386	0	688883	77186	2679	1457631	5.99	1454221	0.24
